# Supplementary material for: Identification of prognostic gene expression signatures based on the tumor microenvironment characterization of gastric cancer
Source: Front Immunol. 2022 Aug 12;13:983632. doi: 10.3389/fimmu.2022.983632 (PMC9411533; doi:10.3389/fimmu.2022.983632)
Supplement: Supplementary file 8 [file DataSheet_1.xlsx]

## Sheet: Table of Contents
Supplementary Table Contents
Page Name	Summary
Table S1	Primers sequences for Real-Time PCR
Table S2	64 TME cells score of 111 GC and 21 normal samples
Table S3	The associations between clinic-pathological characteristics and TME subtypes in GC
Table S4	TME signature genes between TME-Stomal and TME-Immune subtypes
Table S5	GO and KEGG pathway enrichment analyses
Table S6	The matching rate of the TME subtypes and TME-dependent transcriptomic subtypes
Table S7	OS- and DFS-associated DEGs between TME-Stomal and TME-Immune subtypes
Table S8	The genes involved in the GC_Score model

## Sheet: Table S1
Table S1: Primers sequences for Real-Time PCR
Gene	Forward primer (5'-3')	Reverse primer (5'-3')
α-SMA	CGTTACTACTGCTGAGCGTGA	GCCCATCAGGCAACTCGTAA
GAPDH	GGAGCGAGATCCCTCCAAAAT	GGCTGTTGTCATACTTCTCATGG
FAP	ATGAGCTTCCTCGTCCAATTCA	AGACCACCAGAGAGCATATTTTG
FSP1	GATGAGCAACTTGGACAGCAA	CTGGGCTGCTTATCTGGGAAG

## Sheet: Table S2
Table S2: 64 TME cells score of 111 GC and 21 normal samples
cell	BH11399.2_NBZX27_.HG.U133_Plus_2.	BH11399.2_NCCG23_.HG.U133_Plus_2.	BH11399.2_NCHZ18_.HG.U133_Plus_2.	BH11399.2_NDHZ14_.HG.U133_Plus_2.	BH11399.2_NDLL21_.HG.U133_Plus_2.	BH11399.2_NDWC09_.HG.U133_Plus_2.	BH11399.2_NGXJ13_.HG.U133_Plus_2.	BH11399.2_NHJY25_.HG.U133_Plus_2.	BH11399.2_NJWM11_.HG.U133_Plus_2.	BH11399.2_NLW22_.HG.U133_Plus_2.	BH11399.2_NQLL10_.HG.U133_Plus_2.	BH11399.2_NSJB28_.HG.U133_Plus_2.	BH11399.2_NSXZ17_.HG.U133_Plus_2.	BH11399.2_NTHQ19_.HG.U133_Plus_2.	BH11399.2_NTPF20_.HG.U133_Plus_2.	BH11399.2_NXCH16_.HG.U133_Plus_2.	BH11399.2_NXHL12_.HG.U133_Plus_2.	BH11399.2_NXP15_.HG.U133_Plus_2.	BH11399.2_NXWX08_.HG.U133_Plus_2.	BH11399.2_NZAL26_.HG.U133_Plus_2.	BH11399.2_NZMY24_.HG.U133_Plus_2.	US.1047659	US.1048231_2	US.1048232	US.1048233	US.1048234	US.1048235	US.1048236	US.1048237	US.1048238	US.1048241	US.1048242	US.1048243	US.1048244	US.1048246	US.1048247	US.1048253	US.1048254	US.1048255	US.1048256	US.1048258	US.1048259	US.1048260	US.1048264	US.1048269	US.1048270	US.1048271	US.1048276	US.1048277
aDC	0.0241	0.0646	0.0963	0	0.0224	0.0293	0.0069	0.0242	0.0458	0	0.0095	0.0546	0	0.021	0	0.0755	0.0107	0.0989	0.0258	0	0.0227	0.1551	0.1448	0.0748	0.1421	0.1615	0.1295	0.1235	0.1414	0.1043	0.1511	0.1669	0.1978	0.0856	0.1369	0.1187	0.0938	0.1417	0.1418	0.0748	0.1959	0.0869	0.1894	0.1284	0.1607	0.1772	0.1307	0.1699	0.0646
Adipocytes	0	0.0178	0.0079	0.0367	0.075	0.0264	0.0237	0.0396	0.024	0.0218	0.0269	0.0198	0	0.0414	0.041	0.0467	0.043	0.0232	0	0.0582	0.048	0.1168	0.1119	0	0.0331	0.0938	0.1076	0.0957	0.1088	0.0068	0.0905	0.1258	0.1204	0.094	0.0709	0.0689	0.1187	0.1171	0.1053	0.0382	0.3347	0.0523	0.0851	0.0027	0.1317	0.2362	0.0975	0.0796	0.086
Astrocytes	0	0	0	0	0	0.0131	0.0101	0	0	0	0	0	0.0094	0	0	0.0227	0	0.0408	0	0.007	0	0.0387	0.018	0.0182	0.0668	0.026	0.0208	0.0419	0.044	0.0676	0	0.0336	0.0765	0.0878	0.0736	0.0743	0	0.0691	0.0258	0.043	0.0312	0.0191	0.001	0.0841	0.0332	0.0181	0.049	0	0
Basophils	0.0422	0.0702	0.0258	0	0	0	0.1179	0.0346	0	0.0709	0.0071	0.0108	0.0256	0	0.0674	0	0.0581	0.0055	0.1129	0	0.1057	0	0.1595	0.2685	0.248	0.094	0.0556	0.0542	0.1503	0.0023	0.0172	0.1073	0.0816	0.1183	0.0818	0.0559	0.2267	0.019	0.1154	0.2843	0.2066	0	0.1699	0.1166	0.0556	0.1202	0.0549	0	0.129
B-cells	0.0641	0.0463	0.2092	0.0589	0.0274	0.0769	0.0001	0.0063	0.0216	0	0.0124	0	0.0783	0.0087	0	0.0946	0.0415	0.1333	0	0	0	0.2706	0.0034	0	0.057	0.0429	0.1332	0	0.1402	0.029	0.0703	0.255	0.1408	0	0	0	0.0066	0.0819	0.0204	0	0	0	0.2437	0	0.2301	0.049	0.0365	0.2601	0.0714
CD4+ memory T-cells	0.3416	0.3162	0.4124	0.2974	0.3399	0.2983	0.2736	0.3107	0.331	0.2788	0.2965	0.4103	0.2791	0.3449	0.2732	0.3457	0.3198	0.3553	0.2447	0.2894	0.2486	0.5001	0.3182	0.2839	0.3728	0.3527	0.3402	0.2437	0.269	0.2567	0.3085	0.4385	0.4105	0.2273	0.2346	0.2502	0	0.3332	0.374	0.2063	0.3202	0.2695	0.5093	0.2724	0.41	0.403	0.301	0.3985	0.241
CD4+ naive T-cells	0	0	0.0178	0	0.0241	0	0	0	0	0	0	0	0	0	0	0.0047	0	0	0	0	0	0.2376	0.0404	0	0.0121	0.0446	0.0739	0.0377	0.0819	0	0.0125	0.1362	0.1374	0.0003	0.0357	0.0786	0.1336	0.0143	0.0427	0	0.0536	0.0728	0.1323	0	0.1377	0.0158	0.0182	0.1257	0.0052
CD4+ T-cells	0.0926	0.0964	0.1783	0.1034	0.1443	0.0797	0.0706	0.0904	0.1165	0.0847	0.0708	0.1479	0.0645	0.1324	0.073	0.1244	0.1029	0.134	0.0578	0.0835	0	0.3023	0.1171	0.0346	0.1192	0.1043	0.1177	0.032	0.0443	0.0558	0.0963	0.2216	0.1784	0.0313	0.0679	0.0446	0	0.1005	0.119	0	0.0992	0.1253	0.2429	0.0401	0.2225	0.1367	0.0792	0.1751	0.0555
CD4+ Tcm	0	0	0	0	0	0	0	0	0	0	0	0	0	0	0	0	0	0	0	0	0	0.0548	0	0	0	0	0	0	0	0	0	0.0566	0	0	0	0	0.1125	0	0	0	0	0	0.019	0	0.0196	0	0	0	0
CD4+ Tem	0	0	0.0999	0	0	0	0	0	0	0	0	0.0565	0	0.0518	0	0.0157	0	0.0099	0.0172	0	0	0.2037	0.0998	0.0061	0.0139	0.0651	0.1165	0	0.0932	0.0089	0.0337	0.1007	0.1241	0	0	0	0	0.0206	0.1198	0	0.0609	0	0.1926	0	0.1406	0.0772	0.1006	0.1378	0.0487
CD8+ naive T-cells	0.0468	0.0346	0.015	0.1048	0.0767	0.09	0.0669	0.0614	0.0837	0.0841	0.0493	0.0163	0.0722	0.0859	0.0974	0.0667	0.1037	0.0298	0.0148	0.0829	0.0311	0.0068	0.0577	0	0	0.0062	0.0032	0.0707	0	0.0107	0.0454	0.0083	0.0151	0.0258	0.0242	0.0296	0.0194	0.0416	0.0043	0.1021	0.027	0.0679	0	0.0023	0.0434	0	0.0406	0.0071	0.0282
CD8+ T-cells	0.0569	0.0275	0.0992	0.0798	0.0855	0.0295	0	0.036	0.0913	0.0014	0	0.1269	0.0116	0.0836	0.0067	0.0759	0.0352	0.0828	0	0.0511	0	0.1014	0.0969	0	0.0315	0.0933	0.1305	0.0527	0.1183	0	0.0412	0.0843	0.1205	0	0.0452	0.0547	0.0077	0.0326	0.0993	0	0.081	0.0391	0.2054	0.0079	0.155	0.0935	0.0842	0.1196	0.1082
CD8+ Tcm	0.0857	0.0582	0.1228	0.0111	0.0436	0.0181	0	0.0522	0.0637	0	0	0.1204	0.0268	0.0652	0	0.0471	0.0244	0.0856	0.0269	0.0223	0	0.1516	0.0987	0.0289	0.1031	0.1144	0.1574	0.0396	0.1077	0.0539	0.0382	0.1265	0.1029	0.0017	0.0331	0.0276	0	0.0402	0.1509	0	0.0304	0.0328	0.2851	0.0247	0.171	0.135	0.0397	0.156	0.0946
CD8+ Tem	0.0567	0.0616	0.1416	0.0403	0.0596	0.0148	0	0.0412	0.0794	0.0237	0	0.2425	0	0.0367	0.0028	0.042	0.009	0.1177	0.0383	0.0396	0.0089	0.0751	0.145	0.0082	0.1434	0.1152	0.1382	0.0799	0.1782	0	0.0409	0.0877	0.1452	0	0.0496	0.0782	0.1586	0.0611	0.1748	0.0244	0.1092	0.0138	0.3196	0.1031	0.127	0.2052	0.0685	0.1257	0.0984
cDC	0	0	0.0132	0	0	0	0	0	0	0	0	0	0	0	0.0204	0	0	0.0117	0.0065	0.0015	0	0.073	0	0.0225	0.0005	0.032	0	0	0.0276	0.0349	0	0	0	0	0	0	0	0.0047	0.0864	0	0.0389	0	0.0401	0	0.0266	0	0.0341	0.0131	0
Chondrocytes	0	0	0	0.0469	0.0267	0.0025	0	0.007	0	0.0056	0	0	0.0141	0.0639	0.0157	0.0277	0.0142	0.0118	0	0	0.0061	0.4275	0.4342	0.2573	0.1841	0.3864	0.2949	0.401	0.3965	0.1698	0.13	0.4454	0.4438	0.2814	0.4448	0.3704	0.2949	0.3566	0.3703	0.0698	0.403	0.3178	0.1948	0.1671	0.4264	0.3397	0.4546	0.1537	0.2265
Class-switched memory B-cells	0.0772	0.0708	0.1895	0.1041	0.0721	0.1228	0.0382	0.0039	0.0603	0.0159	0.0589	0.0344	0.1103	0.0573	0.0355	0.1073	0.0625	0.1385	0.0473	0.0426	0.0367	0.1208	0	0	0.0636	0.0215	0.1417	0	0.0664	0.0406	0.0486	0.124	0.0398	0	0	0	0.0835	0.0453	0.0183	0	0	0	0.1933	0.008	0.1841	0.0563	0	0.1962	0.0681
CLP	0.1932	0.1863	0.1705	0.1784	0.1996	0.192	0.2098	0.1924	0.1969	0.196	0.2103	0.191	0.1934	0.189	0.2093	0.1891	0.2038	0.1777	0.1683	0.1944	0.203	0.1827	0.1464	0.1972	0.207	0.1759	0.161	0.1721	0.1358	0.1746	0.1858	0.1956	0.18	0.2029	0.1572	0.1642	0	0.1803	0.1976	0.1753	0.1583	0.1803	0.182	0.195	0.1691	0.2037	0.1862	0.1793	0.1608
CMP	0.0338	0.0524	0.0126	0.06	0.0898	0.062	0.0481	0.0683	0.0746	0.0225	0.0619	0.0682	0.0387	0.035	0.0182	0.0568	0.0151	0.0308	0.019	0.0653	0.082	0.0092	0.0618	0.0717	0	0.077	0.0121	0.083	0.0322	0.0414	0.0302	0.0235	0	0.0016	0	0.0263	0.1497	0.0656	0.0764	0	0.1421	0.0272	0	0.0068	0.0515	0.0267	0.0509	0.0767	0.0547
DC	0	0.0341	0.0476	0	0.0019	0	0.0017	0.0169	0	0.0192	0.009	0.0018	0	0	0.0274	0.0133	0	0.0706	0.0001	0.0253	0	0.0858	0.1127	0.0401	0.0714	0.0679	0.0575	0.0801	0.0977	0.0826	0.0556	0.0523	0.0881	0	0.0507	0.0711	0.0537	0.0449	0.149	0.0104	0.1286	0.0161	0.1125	0.0741	0.0614	0.0985	0.0943	0.0798	0.0321
Endothelial cells	0	0	0	0.0229	0.0335	0	0.0032	0	0	0	0	0	0	0.0136	0	0	0	0	0	0.0131	0	0	0.1538	0.0597	0.0025	0.1162	0.0694	0.1663	0.1116	0.0468	0.0541	0.1432	0.1077	0.0576	0.1805	0.1196	0.0976	0.0994	0.0933	0.0613	0.2119	0.046	0.0035	0.0198	0.0396	0.1443	0.0825	0.0408	0.0732
Eosinophils	0.157	0.1642	0.2175	0.0485	0.1464	0.1287	0.0639	0.1082	0.0974	0.0227	0.0145	0.0946	0.1598	0.2549	0.0165	0.0888	0.1526	0.1747	0.1519	0.0437	0.0932	0.2314	0.3615	0.1476	0.0018	0.1463	0.3167	0.3019	0.3504	0.246	0.1498	0.1818	0.0746	0.0007	0.0946	0.19	0.4861	0.1653	0.356	0.0189	0.1282	0.2521	0.0722	0.0389	0.175	0.2079	0.2085	0.1955	0.2789
Epithelial cells	0.4528	0.4467	0.3839	0.4287	0.4055	0.4531	0.4787	0.4666	0.4258	0.4529	0.4512	0.4167	0.4293	0.4538	0.4687	0.4186	0.4555	0.4158	0.4575	0.4452	0.4517	0.2807	0.1926	0.4599	0.4213	0.3455	0.3731	0.2909	0.3457	0.4834	0.4931	0.1935	0.1829	0.3404	0.3896	0.3347	0.288	0.3667	0.2461	0.4491	0	0.2769	0.3408	0.4484	0.275	0.3613	0.2776	0.4089	0.4063
Erythrocytes	0.0189	0.0309	0	0	0.028	0.0135	0.0472	0.0515	0.0406	0.0677	0.0489	0.0263	0.0125	0.0011	0.0614	0.0097	0.0438	0	0.0027	0.0078	0.0329	0	0	0.006	0.0607	0.001	0	0	0	0.0329	0.0309	0	0.001	0.0427	0	0.0298	0	0.0095	0	0.08	0	0.0162	0	0.0734	0	0.0043	0	0	0
Fibroblasts	0	0.0382	0	0.0484	0.0874	0.064	0.058	0.0061	0.0424	0.0309	0.0512	0.0734	0	0.1512	0.0552	0.0757	0.0233	0.0485	0	0.0977	0	0.2008	0.2955	0.099	0.0977	0.3073	0.1073	0.2674	0.2522	0.0391	0.1489	0.3252	0.2337	0.1001	0.211	0.1733	0.0935	0.2504	0.2361	0	0.3443	0.407	0.0065	0.0774	0.2954	0.1258	0.2661	0.0979	0.1207
GMP	0.0147	0.0321	0.0096	0	0.0136	0.0212	0.0002	0	0.0171	0	0	0.0344	0.0198	0.0715	0	0.0211	0.061	0.031	0.0004	0	0.044	0.0752	0.1563	0.1001	0.003	0.1277	0.0706	0.1491	0.0608	0.1106	0.0549	0.057	0	0.0382	0	0.0361	0	0.0645	0.1359	0	0.1109	0.0176	0	0.0268	0.0077	0.1547	0.0914	0.0407	0.0028
Hepatocytes	0.1188	0.1395	0.0436	0.0918	0.1085	0.088	0.1173	0.0965	0.1046	0.1188	0.1157	0.0947	0.1575	0.0768	0.0951	0.1061	0.1064	0.0586	0.1259	0.0995	0.1352	0	0	0.082	0	0.0212	0.0339	0.0373	0	0.0786	0.11	0.011	0.0211	0.2265	0.0297	0.0055	0	0.0936	0.011	0.1194	0	0.0546	0.0106	0.047	0.036	0	0.0146	0.08	0.0745
HSC	0.032	0	0.0036	0.1272	0.1901	0.0964	0.1139	0.1261	0.1372	0.0775	0.1317	0.0796	0.0623	0.102	0.0954	0.1428	0.0681	0.0271	0.0114	0.1656	0.0474	0.2387	0.355	0.1931	0.0871	0.3061	0.1888	0.3306	0.2155	0.143	0.1215	0.3453	0.2738	0.1319	0.2513	0.3289	0.2337	0.3094	0.2843	0.09	0.4741	0.217	0.0815	0.0492	0.3014	0.1969	0.308	0.1654	0.2693
iDC	0.0132	0.0547	0.0431	0.0209	0.0453	0.0329	0.0499	0.0375	0.0311	0.0895	0.0387	0.0062	0.0312	0.0119	0.0819	0.0228	0.0254	0.0832	0.0214	0.0818	0.0317	0.0829	0.0898	0.0121	0.0334	0.0084	0.0304	0.0871	0.0933	0.0368	0	0	0.0217	0	0	0.0253	0.0777	0.035	0.1354	0	0.1054	0.0077	0.016	0.0652	0	0.0751	0.0896	0	0.0626
ImmuneScore	0.2927	0.2759	0.6763	0.227	0.3061	0.2271	0.0947	0.2285	0.2563	0.1091	0.0764	0.4583	0.2115	0.3215	0.0896	0.2701	0.2543	0.5191	0.2103	0.1511	0.1295	0.7701	0.6531	0.3182	0.5002	0.4695	0.7164	0.3936	0.6226	0.4055	0.3488	0.6293	0.6111	0.1887	0.2271	0.4164	0.3694	0.3149	0.7449	0.0708	0.5195	0.3625	0.9546	0.2991	0.657	0.6543	0.4671	0.6518	0.46
Keratinocytes	0.2376	0.2206	0.1781	0.1668	0.1541	0.1866	0.232	0.218	0.1728	0.2079	0.1922	0.1692	0.2039	0.1817	0.2193	0.1914	0.2126	0.1696	0.2518	0.19	0.241	0.1252	0.0393	0.2193	0.2007	0.1523	0.1386	0.0878	0.2157	0.2217	0.2407	0.0763	0.0755	0.1834	0.1805	0.165	0.1211	0.1527	0.0742	0.2091	0	0.0853	0.1329	0.2371	0.0875	0.2377	0.1173	0.1814	0.1757
ly Endothelial cells	0	0	0.017	0.051	0.032	0.0085	0.0149	0	0	0	0	0	0	0.0242	0	0.0122	0	0.0212	0	0.0222	0	0.0714	0.1694	0.0485	0.0295	0.1054	0.125	0.1856	0.1422	0.042	0.0371	0.1663	0.1543	0.0646	0.1795	0.1618	0.2793	0.0958	0.1149	0.0132	0.237	0.113	0.0553	0.0207	0.0936	0.196	0.1178	0.0979	0.1237
Macrophages	0.0248	0.0069	0.0815	0.004	0.0029	0.0083	0	0.0403	0.0037	0.0014	0	0.0624	0	0	0	0	0.0041	0.1038	0.0611	0.0046	0.0487	0.1015	0.1138	0.0747	0.2104	0.0912	0.0911	0.0671	0.0708	0.1081	0.0374	0.0478	0.1398	0.0874	0.0572	0.1379	0	0.0297	0.268	0.057	0.0531	0.0412	0.1911	0.0829	0.0762	0.0981	0.0892	0.0851	0.0359
Macrophages M1	0	0.0061	0.0438	0	0	0.0021	0	0.0017	0	0	0	0.0256	0	0	0	0	0.0053	0.0552	0.0172	0	0.0175	0.0568	0.0639	0.0083	0.0938	0.0529	0.0632	0.0382	0.048	0.0429	0.0168	0.0452	0.0829	0.0421	0.0256	0.0433	0	0.0294	0.1037	0.0177	0.0414	0.0191	0.0888	0.0544	0.0692	0.0753	0.0393	0.0466	0.0263
Macrophages M2	0	0.0215	0.0564	0.0427	0.0549	0.0281	0.0111	0.0282	0.0197	0	0.0065	0.0062	0	0.0032	0.046	0	0.011	0.0407	0.0514	0.0275	0.0102	0.0707	0.0678	0.1451	0.0518	0.0711	0.0417	0.0618	0.0996	0.077	0	0.0142	0.0558	0.0214	0.0772	0.1175	0.1543	0	0.1676	0.0798	0.0468	0.0437	0.1106	0.0007	0.0095	0	0.0624	0.0841	0.0431
Mast cells	0.0131	0.0144	0.014	0.0162	0.0103	0.0049	0.0057	0.0086	0.0047	0	0.0079	0.0151	0.0031	0	0.009	0.0031	0.0073	0.0146	0.0089	0	0.007	0.0146	0.0203	0.0238	0.0093	0.0163	0.0129	0.0147	0	0.0064	0.0046	0.0194	0.0013	0	0	0	0	0.0115	0.0211	0	0.0457	0.0109	0.022	0.0098	0.0247	0.0123	0.0136	0.0242	0.0061
Megakaryocytes	0.0413	0.0008	0.0721	0.0968	0.0497	0.0882	0.0745	0.0515	0.0426	0.039	0.0649	0.0483	0.0608	0.0627	0.0727	0.0656	0.0525	0.0548	0.0549	0.1008	0.0353	0.1151	0.1734	0.1188	0.0406	0.1261	0.1171	0.1172	0.1533	0.0301	0.0726	0.1792	0.0802	0.0494	0.152	0.0854	0.1869	0.101	0.0778	0	0.1518	0.0699	0.107	0.0161	0.1185	0.1005	0.1726	0.1067	0.1583
Melanocytes	0.0359	0.0341	0.0502	0.0608	0.0422	0.0644	0.0493	0.0565	0.0676	0.0366	0.0506	0.0502	0.0426	0.0576	0.0471	0.0649	0.0368	0.0466	0.0161	0.07	0.0173	0.0639	0.0587	0	0.0393	0.0475	0.0322	0.0561	0.0582	0.0444	0.048	0.0666	0.0843	0.0233	0.0764	0.0353	0.0889	0.0654	0.0739	0.0591	0.0672	0.025	0.0396	0.0231	0.0574	0.0557	0.0399	0.0189	0.0335
Memory B-cells	0.0033	0.03	0.1018	0.0007	0	0.018	0	0	0	0	0	0	0.0276	0	0	0.0443	0	0.0417	0	0	0	0.1156	0	0	0.0085	0.0341	0.0462	0	0.0825	0.0183	0.0379	0.1042	0.0673	0.0127	0	0	0.0236	0.0329	0.0063	0	0	0	0.0999	0	0.1228	0.0053	0.0432	0.1459	0.0227
MEP	0	0	0	0	0	0	0	0	0	0	0	0	0	0	0	0	0	0	0	0	0	0	0	0.0016	0	0	0	0	0	0	0	0	0	0.0055	0	0	0	0	0	0.0505	0	0	0	0.0832	0	0	0	0	0
Mesangial_cells	0.0317	0.0137	0.0163	0.0262	0	0.0156	0.0234	0.0109	0.0094	0	0.0087	0.0253	0.0342	0.0058	0	0.0186	0.0278	0.0312	0.0594	0.0311	0.0285	0.0363	0.0181	0.0497	0.0643	0.0438	0.0452	0.044	0.0617	0.0431	0.0188	0.0253	0.0287	0.0606	0.056	0.0554	0.0772	0.0552	0.0183	0.0742	0.0232	0.0872	0.0507	0.1014	0.0522	0.0766	0.0235	0.0677	0.0453
MicroenvironmentScore	0.2927	0.3039	0.6802	0.281	0.404	0.2723	0.1371	0.2513	0.2895	0.1354	0.1154	0.5049	0.2115	0.4246	0.1377	0.3313	0.2875	0.5549	0.2103	0.2356	0.1535	0.9289	0.9337	0.3975	0.5668	0.7282	0.8586	0.6583	0.8589	0.4519	0.4956	0.9264	0.842	0.3145	0.4583	0.5973	0.5243	0.5483	0.9623	0.1206	0.9649	0.6152	1.0022	0.3491	0.8904	0.9074	0.6902	0.761	0.6
Monocytes	0	0	0	0	0	0	0	0	0	0	0	0	0	0	0	0	0	0	0	0	0	0	0	0	0.0244	0.0178	0	0.0055	0.0345	0	0	0.0339	0.0703	0.1004	0	0.008	0	0	0.0344	0	0.15	0	0.0364	0	0	0.06	0.0184	0	0
MPP	0.2385	0.2006	0.3481	0.1568	0.0277	0.1635	0.1128	0.0166	0.0394	0.0411	0.1069	0.1072	0.1931	0.0822	0.0554	0.1848	0.1334	0.2857	0.1316	0.0861	0.1444	0.155	0.0646	0.0178	0.0939	0	0.1695	0	0.1984	0.0308	0.0396	0.1781	0.0189	0	0	0	0.3158	0.015	0.1095	0	0	0	0.3001	0.0144	0.1932	0.0677	0.0228	0.1914	0.1357
MSC	0	0.0612	0.1545	0.1021	0.1222	0.0309	0.0624	0.0684	0.0714	0.0132	0.0517	0	0	0	0.0341	0.0563	0	0	0	0	0.0671	0.1151	0.1556	0.1626	0.211	0.1615	0.123	0.1408	0.1748	0.0799	0.0772	0.1959	0.199	0.1362	0.0408	0.2197	0.8507	0.0409	0.2347	0.1891	0.2251	0.0043	0.002	0.1927	0.0679	0.1447	0.18	0.1531	0.1023
mv Endothelial cells	0.0027	0	0.0369	0.0655	0.0525	0.0418	0.0466	0.0011	0	0	0	0	0.0161	0.078	0	0.0342	0.0147	0.0317	0.0231	0.0226	0.0071	0.0858	0.3087	0.1441	0.1077	0.1821	0.201	0.3005	0.3029	0.1006	0.1274	0.2317	0.1774	0.1079	0.2538	0.2332	0.409	0.1797	0.2194	0.1717	0.3362	0.1689	0.1512	0.1092	0.0997	0.316	0.1864	0.1131	0.2049
Myocytes	0	0	0	0.0033	0	0	0.0005	0	0	0.0034	0.0017	0	0	0	0	0	0	0	0	0.0129	0	0	0.0035	0	0	0	0	0	0	0	0	0	0	0	0	0	0	0	0.009	0	0.0414	0.0134	0	0	0.0003	0	0	0	0
naive B-cells	0	0	0.0998	0	0	0	0	0	0	0	0	0	0	0	0	0.0101	0	0.0451	0	0	0	0.1802	0	0	0.0262	0.0289	0.0206	0	0.093	0.0038	0.0365	0.1751	0.1023	0.0204	0	0	0	0.034	0	0	0	0	0.1308	0	0.1186	0.0173	0	0.1239	0
Neurons	0.0381	0.0347	0.0331	0.0596	0.0644	0.0567	0.0463	0.0604	0.0668	0.0597	0.0713	0.053	0.0447	0.0641	0.0561	0.0584	0.0374	0.0437	0.0283	0.0733	0.0345	0.0422	0.0395	0.0202	0.0087	0.0353	0.0146	0.0466	0.0665	0.0097	0.0375	0.0581	0.0684	0.0272	0.0533	0.0417	0.072	0.0538	0.0555	0.002	0.0807	0.0486	0.0036	0.0255	0.0544	0.0141	0.0523	0.0358	0.0299
Neutrophils	0.0021	0.0129	0.127	0.0038	0	0.0074	0	0.0043	0	0	0	0.0424	0	0.0026	0	0	0.0222	0.0226	0.0357	0	0.0454	0.0476	0.1295	0.1565	0.1303	0.073	0.215	0.0364	0.0777	0.0804	0.068	0.0478	0.1029	0.0632	0.0251	0.1183	0	0.0054	0.0201	0.0199	0.0934	0.0591	0.0941	0.1568	0.0406	0.1492	0.0768	0.0383	0.1019
NK cells	0.0284	0.0111	0.0401	0.0259	0.0404	0.0052	0	0.0317	0.0493	0.0342	0	0.1963	0	0	0.0018	0.005	0.0157	0.0422	0	0.0184	0	0	0.0244	0	0.095	0.0513	0	0	0	0	0	0	0	0	0	0	0	0.0005	0.0301	0	0	0	0.2116	0.0382	0	0.0762	0	0	0
NKT	0.0956	0.071	0.0767	0.1625	0.0642	0.1832	0.1269	0.0804	0.0879	0.1153	0.0944	0.0471	0.1763	0.0765	0.128	0.0569	0.077	0.1445	0.2539	0.075	0.1857	0.1176	0.2429	0.1561	0.1104	0.1249	0.2213	0.2492	0.2256	0.2645	0.1192	0.0512	0.0652	0.0519	0.1438	0.1561	0.604	0	0.1545	0.1736	0.1367	0.1564	0.248	0.1194	0.237	0.0413	0.123	0.2225	0.231
Osteoblast	0	0	0	0	0	0	0	0	0	0	0	0	0	0	0	0	0	0	0	0	0	0	0	0	0	0	0	0	0	0	0	0	0	0	0	0	0	0	0	0	0	0	0	0	0	0	0	0	0
pDC	0.0172	0.0559	0.0695	0.0101	0.0247	0.0235	0.0137	0.0255	0.0146	0.0372	0.0198	0.0881	0.0343	0	0.0201	0.0383	0	0.0463	0.0488	0.0556	0.0728	0	0	0	0.0637	0.0265	0.0171	0	0	0	0.0375	0.0172	0.0196	0.0013	0	0	0	0.014	0	0	0	0	0.14	0.0133	0.0488	0.0398	0	0.0241	0
Pericytes	0.0277	0.0456	0.0172	0.0085	0.0161	0.0193	0.0042	0.0239	0.0102	0.0307	0.0062	0.0543	0.0093	0.0184	0.0199	0	0.0129	0.0097	0.0303	0.0082	0.0626	0.0305	0.0922	0.0237	0.0316	0.077	0.0292	0.0355	0.0519	0.0101	0.0506	0.0688	0.0316	0.0225	0.0694	0.059	0.1071	0.0115	0.0293	0.0254	0.0257	0.0449	0	0.0228	0.0466	0.0287	0.0578	0	0.0276
Plasma cells	0.2155	0.1581	0.1374	0.1788	0.1418	0.1611	0.163	0.1369	0.1319	0.149	0.1773	0.1415	0.1891	0.145	0.1513	0.1536	0.1608	0.1526	0.1783	0.1436	0.1691	0	0	0.0522	0.029	0	0.1034	0.005	0	0.0499	0.0905	0	0	0	0.0191	0	0	0.0504	0.0284	0.0247	0	0.0013	0.0449	0	0.0212	0.0328	0	0.0397	0.1191
Platelets	0.0642	0.0729	0.0868	0.0946	0.0664	0.0824	0.0664	0.0856	0.0788	0.0777	0.0691	0.0724	0.0892	0.082	0.0826	0.0865	0.0591	0.0792	0.0777	0.0987	0.0675	0.0511	0.0533	0.0399	0	0.0402	0.0291	0.0239	0.0446	0	0.0337	0.0761	0.0047	0	0.0458	0	0	0.0483	0.023	0	0.0382	0	0.0164	0.0063	0.0398	0	0.073	0.0703	0.0476
Preadipocytes	0.1321	0.1248	0.1234	0.1082	0.0641	0.1213	0.1418	0.0537	0.0554	0.0981	0.1166	0.0856	0.1234	0.1351	0.0943	0.1308	0.1344	0.1366	0.1021	0.0822	0.1029	0.0194	0.0261	0.1051	0.0765	0.0398	0.0516	0	0	0.0337	0.074	0.0826	0.0225	0.0021	0.0051	0.0162	0	0.0287	0.0145	0.0082	0.1063	0.0211	0.0511	0.0385	0.038	0.0643	0.0348	0.0502	0.0528
pro B-cells	0	0.0203	0.0257	0	0	0	0	0	0	0.0045	0.0136	0	0	0	0.0151	0.0259	0.0104	0.0351	0	0	0	0.0126	0	0	0.0433	0.0112	0	0	0.0225	0	0	0.0159	0	0.0222	0	0.0352	0	0.0479	0.018	0.0219	0	0.0542	0.0171	0.0397	0	0.0414	0.0479	0.0125	0
Sebocytes	0.029	0.0274	0.0255	0.021	0.0195	0.024	0.0254	0.026	0.0219	0.0259	0.0226	0.0217	0.0254	0.023	0.0245	0.024	0.0286	0.027	0.0302	0.0234	0.025	0.0205	0.0134	0.0323	0.025	0.0291	0.027	0.016	0.0231	0.0334	0.0309	0.0186	0.017	0.0242	0.0274	0.0269	0.016	0.0241	0.0151	0.0245	0	0.0195	0.0214	0.0302	0.0158	0.0204	0.0208	0.0263	0.027
Skeletal muscle	0.0147	0.0283	0.0218	0.0307	0.0352	0.0253	0.0282	0.0309	0.0347	0.0338	0.0294	0.0269	0.0142	0.022	0.0325	0.0284	0.0304	0.0212	0	0.025	0.027	0.0193	0.03	0.0101	0.0172	0.0091	0.0186	0.0144	0.0043	0.0065	0.0061	0.0141	0.0089	0.0134	0.0259	0.0221	0	0.0257	0.0154	0.0027	0.0264	0.0192	0	0.012	0.0129	0.0156	0.0345	0.0076	0.0352
Smooth muscle	0	0	0	0	0	0.0115	0.0002	0	0.0489	0.043	0.0267	0.0044	0	0.013	0.0282	0	0.0051	0	0	0.0222	0	0	0	0	0	0	0	0	0	0	0.0026	0	0	0	0	0	0	0.0001	0	0	0	0.147	0	0	0	0	0	0	0
StromaScore	0	0.028	0.004	0.054	0.098	0.0452	0.0424	0.0229	0.0332	0.0264	0.039	0.0466	0	0.1031	0.0481	0.0612	0.0332	0.0358	0	0.0845	0.024	0.1588	0.2806	0.0794	0.0666	0.2586	0.1422	0.2647	0.2363	0.0464	0.1468	0.2971	0.2309	0.1258	0.2312	0.1809	0.1549	0.2334	0.2174	0.0498	0.4454	0.2526	0.0475	0.05	0.2334	0.2532	0.223	0.1092	0.14
Tgd cells	0.156	0.1423	0.1653	0.043	0.0959	0.1014	0.1226	0.1089	0.1174	0.1434	0.0899	0.1796	0.1103	0.1076	0.1347	0.114	0.1502	0.1821	0.0651	0.066	0.0663	0.1094	0.1742	0.129	0.2468	0.1741	0.1271	0.134	0.129	0.1195	0.149	0.092	0.1361	0.111	0.0761	0.1304	0	0.1392	0.1542	0.1691	0.0561	0.1169	0.236	0.2214	0.0847	0.2456	0.0898	0.1013	0.0862
Th1 cells	0.0677	0.1097	0.0423	0.0481	0.0959	0.0825	0.1151	0.0793	0.0895	0.1046	0.0974	0.0731	0.0741	0.0605	0.119	0.0568	0.0858	0.1308	0.0664	0.0618	0.1245	0	0.0752	0.1029	0.1836	0.0932	0.0206	0.1079	0.1325	0.0846	0.0287	0	0.0021	0.0682	0.0209	0.0643	0.1967	0.0138	0.0783	0.2799	0	0.0685	0.116	0.1829	0	0.1635	0.0471	0	0.073
Th2 cells	0.1424	0.1331	0.1206	0.054	0.0943	0.0938	0.1082	0.1199	0.1184	0.1276	0.1193	0.1398	0.0904	0.0821	0.1131	0.1084	0.1325	0.0934	0.0799	0.0821	0.1246	0.1035	0.1105	0.0983	0.108	0.1158	0.0995	0.1177	0.1234	0.0712	0.1028	0.1271	0.0988	0.0876	0.1215	0.0574	0	0.1667	0.1516	0.0778	0.0962	0.0863	0.0822	0.1121	0.0785	0.1604	0.1122	0.084	0.0999
Tregs	0	0	0.0595	0.0892	0.0607	0.0277	0.0007	0.0165	0.0114	0	0.0195	0	0	0.0423	0	0.0491	0	0.0529	0.0309	0.0504	0	0.0833	0.0788	0.0332	0.0678	0.0412	0.045	0	0	0.0578	0.008	0.1076	0.052	0.0798	0.0354	0.0457	0	0.0633	0.067	0	0.0949	0.0534	0.089	0.0135	0.1005	0.0302	0.0835	0.0527	0.0282
[truncated: 83 more columns]

## Sheet: Table S3
Table S3: The associations between clinic-pathological characteristics and TME subtypes in GC
Variables	Subgroup	TME-Stromal	TME-Mix	TME-Immune	Total	p-value
Histological type	mucinous adenocarcinoma	14	0	3	17	0.035
	papillary adenocarcinoma	1	0	0	1
	signet-ring cell carcinoma	6	0	4	10
	tubular adenocarcinoma	33	8	23	64
	NULL				19
	Total	54	8	30	92#
Borrmann classification	I	1	3	3	7	0.003
	II	16	1	5	22
	III	33	4	14	51
	IV	0	0	3	3
	V	0	0	1	1
	NULL
	Total	50	8	26	84#
Tumor location	entire	5	2	0	7	0.039
	greater curvature	6	1	3	10
	lesser curvature	38	4	22	64
	Total	49	7	25	81#
Differentiation	G1	1	0	0	1	0.333
	G2	11	3	14	28
	G3	39	8	16	63
	G4	3	0	3	6
	GX	1	0	0	1
	Total	55	11	33	99#
pTNM	I	6	0	3	9	0.827
	II	15	3	7	25
	III	31	8	23	62
	IV	2	0	0	2
	Total	54	11	33	98#
Tumor invasion depth	T1	2	0	1	3	0.734
	T2	12	1	4	17
	T3	34	8	22	64
	T4	8	4	6	18
	Total	56	13	33	102#
Regional Lymph node	N0	14	2	8	24	0.976
	N1	15	6	11	32
	N2	14	4	8	26
	N3	3	0	2	5
	Nx	6	1	3	10
	Total	52	13	32	97#
Age	>70	7	0	9	16	0.076
	<=70	47	12	26	85
	Total	54	12	35	101#
Gender	F	26	5	15	46	0.774
	M	30	8	20	58
	Total	56	13	35	104#
Distant metastasis	M0	44	7	19	70	0.095
	M1	2	0	2	4
	Total	46	7	21	74#
# The total number was after removing the missing samples

## Sheet: Table S4
						Table S4: TME signature genes between TME-Stomal and TME-Immune subtypes
						genes	logFC	AveExpr	t	P.Value	adj.P.Val	groups
						MAP1B	2.04119	8.24031	14.524	1.87786e-26	3.81337e-22	DEGs_Up
						MGP	2.45398	11.7313	14.112	1.32426e-25	1.34459e-21	DEGs_Up
						MXRA7	1.5265	11.0666	13.9594	2.74291e-25	1.85667e-21	DEGs_Up
						SPARCL1	1.75691	11.7836	13.4937	2.57283e-24	1.09649e-20	DEGs_Up
						FLNA	2.26633	10.3561	13.4612	3.01031e-24	1.09649e-20	DEGs_Up
						MYL9	2.82311	10.9895	13.446	3.23973e-24	1.09649e-20	DEGs_Up
						SOD3	1.62924	7.81978	13.3854	4.34477e-24	1.26042e-20	DEGs_Up
						LOC728264	2.85262	7.73442	13.3166	6.06515e-24	1.53956e-20	DEGs_Up
						BOC	1.7164	8.55754	13.2644	7.81442e-24	1.76319e-20	DEGs_Up
						CNN1	3.28028	9.74341	13.167	1.2546e-23	2.54772e-20	DEGs_Up
						ACTA2	1.68951	12.3873	13.1402	1.42912e-23	2.61073e-20	DEGs_Up
						JAM3	1.54287	8.32658	13.0937	1.79305e-23	2.80087e-20	DEGs_Up
						PRELP	2.1175	7.75218	13.066	2.05183e-23	2.97617e-20	DEGs_Up
						PDLIM3	2.0478	9.55306	13.0096	2.70162e-23	3.55692e-20	DEGs_Up
						MEOX2	2.79994	4.81258	13.0018	2.80736e-23	3.55692e-20	DEGs_Up
						NEXN	2.40774	7.78608	12.9874	3.01101e-23	3.55692e-20	DEGs_Up
						FEZ1	1.57603	7.44425	12.9748	3.20282e-23	3.55692e-20	DEGs_Up
						TPM2	2.58062	10.9869	12.967	3.32799e-23	3.55692e-20	DEGs_Up
						SMOC2	2.69894	9.12284	12.9492	3.63036e-23	3.68608e-20	DEGs_Up
						CRYAB	2.17466	8.36076	12.931	3.96673e-23	3.70444e-20	DEGs_Up
						ZFPM2	2.29868	5.80311	12.9286	4.01328e-23	3.70444e-20	DEGs_Up
						MN1	2.09004	6.26987	12.828	6.56976e-23	5.75359e-20	DEGs_Up
						OGN	3.26087	7.90474	12.8169	6.93582e-23	5.75359e-20	DEGs_Up
						HSPB8	2.49967	8.74318	12.8093	7.19856e-23	5.75359e-20	DEGs_Up
						COL14A1	2.42238	8.09815	12.8044	7.37295e-23	5.75359e-20	DEGs_Up
						LMOD1	2.83608	8.91844	12.7969	7.64992e-23	5.75359e-20	DEGs_Up
						LOC399959	2.65687	6.93745	12.7829	8.19501e-23	5.81152e-20	DEGs_Up
						SYNM	3.45526	9.35527	12.7803	8.29931e-23	5.81152e-20	DEGs_Up
						TGFB1I1	1.98628	9.61027	12.6872	1.31049e-22	8.87068e-20	DEGs_Up
						C7	3.28101	8.74539	12.6499	1.57417e-22	1.03118e-19	DEGs_Up
						ZCCHC24	1.67996	8.30939	12.6409	1.64611e-22	1.04461e-19	DEGs_Up
						SLIT2	2.31903	7.50364	12.6037	1.97655e-22	1.20669e-19	DEGs_Up
						HSPB7	2.59962	7.16775	12.5992	2.02036e-22	1.20669e-19	DEGs_Up
						HSPB6	2.85894	7.33822	12.5893	2.12151e-22	1.2309e-19	DEGs_Up
						TAGLN	2.37123	11.8215	12.4137	5.04244e-22	2.76748e-19	DEGs_Up
						NFASC	2.24669	6.36743	12.3755	6.09091e-22	3.20201e-19	DEGs_Up
						MYH11	2.97516	7.24237	12.3735	6.14953e-22	3.20201e-19	DEGs_Up
						AOC3	2.42062	8.02355	12.3422	7.17918e-22	3.64469e-19	DEGs_Up
						CCDC80	2.03536	8.04726	12.3297	7.63838e-22	3.78324e-19	DEGs_Up
						PLN	3.17175	7.39863	12.3236	7.87139e-22	3.80581e-19	DEGs_Up
						PODN	1.6618	7.30444	12.3126	8.31219e-22	3.92548e-19	DEGs_Up
						SCRG1	3.23905	7.39713	12.2952	9.05806e-22	4.1805e-19	DEGs_Up
						COX7A1	1.59025	8.07487	12.2657	1.04829e-21	4.73059e-19	DEGs_Up
						GPRASP1	1.73903	6.77007	12.2568	1.09527e-21	4.83513e-19	DEGs_Up
						ZNF423	2.06705	7.01818	12.2103	1.3796e-21	5.96074e-19	DEGs_Up
						CSRP1	1.88488	10.9307	12.1664	1.71424e-21	7.25229e-19	DEGs_Up
						LOC100127983	2.36225	5.48678	12.1616	1.75574e-21	7.27629e-19	DEGs_Up
						SYNPO2	3.09194	9.38034	12.1526	1.83648e-21	7.45868e-19	DEGs_Up
						ACTG2	2.983	11.6606	12.1287	2.06679e-21	8.22947e-19	DEGs_Up
						LOC100506621	2.90387	7.88387	12.0586	2.92741e-21	1.14321e-18	DEGs_Up
						NAP1L3	1.98555	5.4608	12.0436	3.15451e-21	1.20865e-18	DEGs_Up
						BNC2	1.642	6.3402	12.0219	3.51419e-21	1.32153e-18	DEGs_Up
						DES	3.66694	9.57228	11.962	4.73231e-21	1.67048e-18	DEGs_Up
						PRICKLE2	1.71087	6.81972	11.9614	4.74663e-21	1.67048e-18	DEGs_Up
						NDN	1.53578	7.75481	11.9604	4.77116e-21	1.67048e-18	DEGs_Up
						RGMA	2.31805	7.36583	11.9294	5.56604e-21	1.91576e-18	DEGs_Up
						AMOTL1	1.56019	8.05784	11.9201	5.83193e-21	1.97382e-18	DEGs_Up
						DPYSL3	2.21133	7.23763	11.8622	7.78076e-21	2.52815e-18	DEGs_Up
						LOC401093	2.70804	5.8795	11.8606	7.84328e-21	2.52815e-18	DEGs_Up
						FXYD6	1.92784	8.04858	11.8315	9.06811e-21	2.87728e-18	DEGs_Up
						C1R	1.52613	10.3692	11.8227	9.47364e-21	2.95971e-18	DEGs_Up
						LHFP	1.6437	8.456	11.8171	9.74171e-21	2.97999e-18	DEGs_Up
						FERMT2	1.94374	7.91277	11.8103	1.00762e-20	2.97999e-18	DEGs_Up
						ITGA7	1.96388	6.59382	11.7594	1.29884e-20	3.71487e-18	DEGs_Up
						RBPMS2	2.19457	6.99339	11.7556	1.32409e-20	3.73449e-18	DEGs_Up
						GUCY1B3	1.69227	8.67507	11.7184	1.59404e-20	4.43427e-18	DEGs_Up
						PEG3	1.97472	5.24792	11.6987	1.75901e-20	4.72494e-18	DEGs_Up
						PTRF	1.59635	8.29416	11.6977	1.76833e-20	4.72494e-18	DEGs_Up
						RERG	2.13203	7.94592	11.685	1.88414e-20	4.969e-18	DEGs_Up
						TCEAL2	2.62553	6.16249	11.665	2.08185e-20	5.3514e-18	DEGs_Up
						C14orf132	1.70773	7.20188	11.6452	2.29774e-20	5.76051e-18	DEGs_Up
						DDR2	1.88666	7.63702	11.6244	2.55015e-20	6.31536e-18	DEGs_Up
						CFL2	1.93923	8.04495	11.6169	2.64783e-20	6.47824e-18	DEGs_Up
						CHRDL1	2.71678	6.94653	11.5775	3.22403e-20	7.69e-18	DEGs_Up
						MRGPRF	2.27494	7.71481	11.5755	3.25671e-20	7.69e-18	DEGs_Up
						MFAP4	1.92737	8.65912	11.5695	3.35657e-20	7.83469e-18	DEGs_Up
						FHL1	2.438	8.44471	11.5605	3.51112e-20	8.10232e-18	DEGs_Up
						SAMD4A	1.61633	8.0546	11.5025	4.69278e-20	1.07074e-17	DEGs_Up
						ZEB1	2.06746	5.41413	11.4551	5.95226e-20	1.31383e-17	DEGs_Up
						STON1	2.07326	7.10678	11.3586	9.65902e-20	2.02212e-17	DEGs_Up
						LIMS2	1.74028	7.25265	11.3439	1.03936e-19	2.15371e-17	DEGs_Up
						SYNC	2.07258	6.56315	11.3397	1.0618e-19	2.17797e-17	DEGs_Up
						DACT3	1.6919	8.33559	11.295	1.32902e-19	2.69883e-17	DEGs_Up
						TUBB6	1.53809	9.63992	11.2793	1.43775e-19	2.89073e-17	DEGs_Up
						FAM129A	1.66889	8.5245	11.2334	1.8111e-19	3.57067e-17	DEGs_Up
						MGC24103	1.91024	5.88258	11.2117	2.01976e-19	3.89378e-17	DEGs_Up
						C2orf40	3.395	8.78751	11.2111	2.02597e-19	3.89378e-17	DEGs_Up
						TCEAL7	1.86434	6.39061	11.2036	2.10376e-19	3.99262e-17	DEGs_Up
						ANK2	2.16813	6.92808	11.1963	2.1825e-19	4.1033e-17	DEGs_Up
						PCDH9	2.02929	6.64978	11.1805	2.36286e-19	4.36205e-17	DEGs_Up
						COL15A1	1.59721	10.1601	11.1131	3.31526e-19	6.06514e-17	DEGs_Up
						ELN	1.58844	7.81931	11.1045	3.46194e-19	6.27693e-17	DEGs_Up
						NBLA00301	2.58089	5.53719	11.0724	4.07063e-19	7.18802e-17	DEGs_Up
						RAB23	1.77667	7.03019	11.0524	4.50145e-19	7.88026e-17	DEGs_Up
						S1PR3	1.69433	7.98203	11.0444	4.68494e-19	8.06247e-17	DEGs_Up
						COL6A2	1.95507	10.4238	10.961	7.13166e-19	1.20686e-16	DEGs_Up
						CALD1	1.78475	8.8476	10.9548	7.36004e-19	1.23521e-16	DEGs_Up
						JAM2	1.5604	7.43329	10.9505	7.52209e-19	1.25206e-16	DEGs_Up
						SFRP2	3.05505	9.01513	10.9452	7.7244e-19	1.26057e-16	DEGs_Up
						INMT	1.63203	6.45232	10.9443	7.75947e-19	1.26057e-16	DEGs_Up
						CAND2	1.52404	6.08386	10.9421	7.84693e-19	1.26466e-16	DEGs_Up
						CDC42EP3	1.60296	7.40439	10.887	1.03585e-18	1.64335e-16	DEGs_Up
						OMD	2.30369	6.21517	10.7954	1.64382e-18	2.49958e-16	DEGs_Up
						PTGIS	2.05956	8.54656	10.7851	1.73169e-18	2.60484e-16	DEGs_Up
						FBN1	1.71164	8.13802	10.7816	1.7624e-18	2.63155e-16	DEGs_Up
						CAP2	1.91676	6.93136	10.7333	2.24956e-18	3.33443e-16	DEGs_Up
						MYOCD	2.01769	6.98833	10.6869	2.84319e-18	4.15372e-16	DEGs_Up
						KCNJ8	1.5156	6.72694	10.6702	3.09331e-18	4.48685e-16	DEGs_Up
						PLEKHO1	1.51266	7.66188	10.6627	3.21276e-18	4.59447e-16	DEGs_Up
						GUCY1A3	1.92914	8.81686	10.6333	3.72806e-18	5.11525e-16	DEGs_Up
						SERPINF1	1.59732	10.4931	10.622	3.94767e-18	5.38022e-16	DEGs_Up
						SLIT3	1.67334	6.88248	10.6015	4.37904e-18	5.85034e-16	DEGs_Up
						EMILIN1	1.66868	7.7012	10.5789	4.90836e-18	6.47234e-16	DEGs_Up
						SVIL	1.68303	9.12679	10.5753	4.997e-18	6.53802e-16	DEGs_Up
						RHOJ	1.52894	5.94443	10.5288	6.3239e-18	8.12781e-16	DEGs_Up
						COL6A1	1.71734	8.01932	10.4424	9.78874e-18	1.19747e-15	DEGs_Up
						DCLK1	1.78479	6.77789	10.4367	1.00748e-17	1.22508e-15	DEGs_Up
						SETBP1	1.58731	7.00121	10.3688	1.42015e-17	1.68649e-15	DEGs_Up
						FBXO32	1.56673	8.00846	10.3533	1.53644e-17	1.8035e-15	DEGs_Up
						ANGPTL1	2.13753	5.68663	10.3371	1.66785e-17	1.92438e-15	DEGs_Up
						LOC572558	2.23879	6.33639	10.3262	1.76191e-17	2.01006e-15	DEGs_Up
						ASAM	1.50611	6.16175	10.3175	1.8415e-17	2.07752e-15	DEGs_Up
						EMCN	1.5397	6.63444	10.279	2.23751e-17	2.4829e-15	DEGs_Up
						SRPX	2.15787	7.92376	10.2778	2.25181e-17	2.4852e-15	DEGs_Up
						FILIP1	2.21651	4.66904	10.2522	2.56287e-17	2.78311e-15	DEGs_Up
						BARX1	1.79403	6.56835	10.2456	2.65089e-17	2.84824e-15	DEGs_Up
						TMEM47	1.55129	7.38402	10.2352	2.7934e-17	2.95445e-15	DEGs_Up
						CILP	2.10554	7.72108	10.2175	3.05616e-17	3.21562e-15	DEGs_Up
						LRRN4CL	1.50027	6.66974	10.1766	3.75943e-17	3.87527e-15	DEGs_Up
						FXYD1	1.61198	6.98646	10.1733	3.8224e-17	3.92027e-15	DEGs_Up
						NBEA	1.89101	6.3326	10.1214	4.97145e-17	4.97317e-15	DEGs_Up
						DARC	1.96607	8.13799	10.12	5.00682e-17	4.98399e-15	DEGs_Up
						EBF1	1.63858	6.91486	10.0831	6.03469e-17	5.83555e-15	DEGs_Up
						DNAJB5	1.70844	5.4596	10.0719	6.38826e-17	6.11917e-15	DEGs_Up
						GHR	1.95116	5.48148	10.0636	6.6641e-17	6.32373e-15	DEGs_Up
						AEBP1	1.62058	8.93711	10.0337	7.75223e-17	7.28817e-15	DEGs_Up
						BAG2	1.94675	7.85168	10.0304	7.88205e-17	7.34224e-15	DEGs_Up
						PDZRN4	2.34769	4.71107	10.0219	8.23182e-17	7.59834e-15	DEGs_Up
						TNC	2.29446	9.59688	9.99912	9.23721e-17	8.48779e-15	DEGs_Up
						EML1	1.78435	6.2772	9.97717	1.0324e-16	9.44363e-15	DEGs_Up
						HMCN1	1.78957	6.3182	9.97342	1.05217e-16	9.5386e-15	DEGs_Up
						THBS4	2.96791	8.75441	9.96174	1.11633e-16	9.98645e-15	DEGs_Up
						CRISPLD1	2.36496	6.28557	9.93463	1.2807e-16	1.121e-14	DEGs_Up
						EPHA3	2.18839	6.26309	9.93196	1.29816e-16	1.13141e-14	DEGs_Up
						LDB3	2.08115	5.42214	9.92252	1.36179e-16	1.18179e-14	DEGs_Up
						DMD	1.92177	7.00326	9.91481	1.41606e-16	1.21333e-14	DEGs_Up
						CXCL12	1.5766	7.84728	9.86343	1.83717e-16	1.54163e-14	DEGs_Up
						GEM	1.50456	9.57559	9.86113	1.85868e-16	1.55326e-14	DEGs_Up
						SPON1	1.72113	9.22023	9.83662	2.10452e-16	1.74435e-14	DEGs_Up
						TMEM35	2.0697	5.08891	9.82763	2.20262e-16	1.81824e-14	DEGs_Up
						NR2F1	1.70001	7.71401	9.82219	2.26413e-16	1.86144e-14	DEGs_Up
						IGFBP4	1.7414	10.3888	9.82125	2.27494e-16	1.86279e-14	DEGs_Up
						RSPO3	2.07289	7.81204	9.77759	2.83829e-16	2.26918e-14	DEGs_Up
						PPP1R14A	1.89314	7.27088	9.77161	2.92575e-16	2.32993e-14	DEGs_Up
						EDNRA	2.03819	6.82693	9.72615	3.68359e-16	2.89933e-14	DEGs_Up
						GXYLT2	2.08127	7.35502	9.68777	4.47434e-16	3.46796e-14	DEGs_Up
						SFRP1	2.00485	4.7547	9.63369	5.88487e-16	4.42608e-14	DEGs_Up
						FAM13C	1.58036	6.56393	9.58437	7.55502e-16	5.55869e-14	DEGs_Up
						ASB2	1.70141	6.87299	9.57331	7.9907e-16	5.85802e-14	DEGs_Up
						ISLR	1.87833	7.45216	9.54508	9.219e-16	6.71005e-14	DEGs_Up
						GPR133	1.63603	6.05546	9.52998	9.95163e-16	7.19173e-14	DEGs_Up
						ZBTB16	1.80027	6.1267	9.5063	1.12196e-15	8.05074e-14	DEGs_Up
						C1S	1.70023	9.12184	9.49927	1.16265e-15	8.31339e-14	DEGs_Up
						SDPR	1.52556	6.35349	9.48244	1.26607e-15	8.95821e-14	DEGs_Up
						CDO1	1.65382	5.233	9.44006	1.56913e-15	1.09518e-13	DEGs_Up
						FLNC	1.54323	7.74259	9.43449	1.61402e-15	1.12246e-13	DEGs_Up
						FRZB	1.7006	8.15312	9.41152	1.81309e-15	1.25233e-13	DEGs_Up
						MYLK	1.82962	4.40523	9.3936	1.98528e-15	1.35741e-13	DEGs_Up
						CTGF	1.51575	10.5342	9.38615	2.06151e-15	1.4001e-13	DEGs_Up
						PDLIM4	1.52012	6.33429	9.36455	2.29971e-15	1.5515e-13	DEGs_Up
						PRUNE2	2.25252	5.82227	9.35414	2.42413e-15	1.62465e-13	DEGs_Up
						PALMD	1.53364	6.58157	9.32003	2.88096e-15	1.90658e-13	DEGs_Up
						IGF1	2.21314	7.59947	9.27969	3.53321e-15	2.30704e-13	DEGs_Up
						PLAC9	1.51684	7.27602	9.25016	4.10254e-15	2.64478e-13	DEGs_Up
						FBXL22	1.55774	5.6862	9.17533	5.98937e-15	3.74234e-13	DEGs_Up
						LOC285812	1.51191	7.07248	9.13042	7.51584e-15	4.55595e-13	DEGs_Up
						ADAMTS1	1.60689	9.0076	9.10633	8.48886e-15	5.05523e-13	DEGs_Up
						NRXN3	1.81093	5.52188	9.07445	9.97204e-15	5.81903e-13	DEGs_Up
						BCHE	2.72572	5.18705	9.07234	1.00788e-14	5.86446e-13	DEGs_Up
						PRRX1	1.56582	6.47304	9.05974	1.07411e-14	6.1966e-13	DEGs_Up
						REEP1	2.14897	7.51681	9.01629	1.33764e-14	7.59067e-13	DEGs_Up
						CASQ2	1.6998	6.17632	9.0154	1.34372e-14	7.60081e-13	DEGs_Up
						SPOCK1	2.1672	7.33544	9.00053	1.44846e-14	8.12537e-13	DEGs_Up
						ELOVL6	-1.75337	7.21467	-8.93688	1.99707e-14	1.09565e-12	DEGs_Down
						ASPN	1.93728	10.4246	8.93643	2.0017e-14	1.09565e-12	DEGs_Up
						GPM6B	1.9445	6.41007	8.90727	2.31883e-14	1.24572e-12	DEGs_Up
						MEOX1	1.53003	5.94198	8.89865	2.4218e-14	1.29761e-12	DEGs_Up
						CHRNA3	1.76883	6.17212	8.89768	2.43375e-14	1.30058e-12	DEGs_Up
						CPE	1.68317	8.41402	8.89102	2.5168e-14	1.33443e-12	DEGs_Up
						PPP1R3C	1.75213	7.8303	8.88655	2.57422e-14	1.35778e-12	DEGs_Up
						AGTR1	2.18706	5.36556	8.87802	2.68737e-14	1.41014e-12	DEGs_Up
						BGN	1.53444	8.38715	8.82441	3.52106e-14	1.79654e-12	DEGs_Up
						DSC2	-1.77622	5.66165	-8.80833	3.81822e-14	1.92398e-12	DEGs_Down
						MYO1A	-1.68353	6.47271	-8.80514	3.88002e-14	1.95028e-12	DEGs_Down
						CDS1	-1.77205	8.03273	-8.74881	5.15259e-14	2.52738e-12	DEGs_Down
						CHRDL2	2.25456	7.6011	8.74755	5.18527e-14	2.53729e-12	DEGs_Up
						COL21A1	1.81109	6.26812	8.72922	5.68654e-14	2.71557e-12	DEGs_Up
						POPDC2	1.78461	5.14893	8.69224	6.84951e-14	3.21974e-12	DEGs_Up
						CD109	1.6398	6.80105	8.67611	7.42818e-14	3.47567e-12	DEGs_Up
						EFEMP1	1.80245	9.7101	8.65161	8.40203e-14	3.88656e-12	DEGs_Up
						FABP4	2.6387	8.13144	8.58437	1.17795e-13	5.28049e-12	DEGs_Up
						LPPR4	1.56753	4.75613	8.53902	1.47914e-13	6.4457e-12	DEGs_Up
						FABP1	-4.07837	6.95855	-8.5104	1.70758e-13	7.31556e-12	DEGs_Down
						C1orf210	-1.51843	6.23976	-8.48378	1.9514e-13	8.20437e-12	DEGs_Down
						VCL	1.62991	4.71765	8.41015	2.82231e-13	1.14855e-11	DEGs_Up
						PRKCB	1.58778	6.27688	8.37154	3.424e-13	1.36873e-11	DEGs_Up
						AQP1	1.53031	8.53908	8.35056	3.80303e-13	1.50249e-11	DEGs_Up
						SLC27A2	-1.7484	6.31058	-8.35005	3.81272e-13	1.5034e-11	DEGs_Down
						SDCBP2	-1.6525	8.63527	-8.33968	4.01582e-13	1.57528e-11	DEGs_Down
						PDGFRL	1.69883	5.99725	8.33622	4.0859e-13	1.59562e-11	DEGs_Up
						ITGA5	1.63231	8.1558	8.30121	4.8673e-13	1.87198e-11	DEGs_Up
						PRIMA1	1.87321	7.22491	8.28595	5.25315e-13	2.00518e-11	DEGs_Up
						FAM46B	1.56163	6.16555	8.27255	5.61684e-13	2.12404e-11	DEGs_Up
						LONRF2	1.87518	5.06278	8.19616	8.22402e-13	2.9983e-11	DEGs_Up
						DSG2	-1.76093	7.2797	-8.19377	8.32243e-13	3.02332e-11	DEGs_Down
						LRRC17	1.57451	6.31946	8.13414	1.12023e-12	3.94967e-11	DEGs_Up
						HLF	1.60163	4.84231	8.04982	1.70426e-12	5.75847e-11	DEGs_Up
						GREM2	1.80275	5.98156	8.02844	1.89531e-12	6.2992e-11	DEGs_Up
						FN1	1.56378	4.89853	7.87367	4.08328e-12	1.27764e-10	DEGs_Up
						APOBEC1	-1.97265	5.51263	-7.86674	4.22568e-12	1.31612e-10	DEGs_Down
						C17orf73	-1.77614	5.47363	-7.86234	4.31862e-12	1.34301e-10	DEGs_Down
						TMEM100	1.87305	7.14121	7.85908	4.38898e-12	1.36072e-10	DEGs_Up
						GREM1	2.16753	10.2016	7.85298	4.52339e-12	1.39812e-10	DEGs_Up
						PENK	2.33875	5.87988	7.77849	6.53629e-12	1.94159e-10	DEGs_Up
						LRRC66	-1.96182	4.84473	-7.68914	1.01538e-11	2.84798e-10	DEGs_Down
						PRSS3	-1.81842	8.36286	-7.68769	1.02266e-11	2.86445e-10	DEGs_Down
						VIP	1.70021	4.43859	7.67945	1.06498e-11	2.97886e-10	DEGs_Up
						FMO2	1.61128	6.72344	7.67917	1.06647e-11	2.97892e-10	DEGs_Up
						CYR61	1.69489	10.1063	7.67631	1.08156e-11	3.01694e-10	DEGs_Up
						SMPX	2.28299	5.18943	7.67508	1.08814e-11	3.03111e-10	DEGs_Up
						TACR2	1.76982	6.27834	7.6434	1.27165e-11	3.48493e-10	DEGs_Up
						ACE2	-2.80058	4.95581	-7.62989	1.35897e-11	3.70922e-10	DEGs_Down
						SFRP4	2.51411	8.02245	7.6153	1.45994e-11	3.95294e-10	DEGs_Up
						MAMDC2	1.81183	6.15528	7.49319	2.65676e-11	6.73543e-10	DEGs_Up
						S100A14	-1.64023	7.90638	-7.37073	4.83088e-11	1.14738e-09	DEGs_Down
						RHBDL2	-1.53881	4.83369	-7.34193	5.55819e-11	1.30035e-09	DEGs_Down
						TMEM45B	-1.72443	8.33035	-7.33167	5.84278e-11	1.36222e-09	DEGs_Down
						IL33	1.64248	7.0915	7.32804	5.94706e-11	1.38177e-09	DEGs_Up
						SLC6A20	-1.60502	5.37651	-7.31006	6.49037e-11	1.49433e-09	DEGs_Down
						PLP1	1.77261	5.3832	7.30712	6.5836e-11	1.51237e-09	DEGs_Up
						OCLN	-1.53291	6.31488	-7.2745	7.71413e-11	1.74833e-09	DEGs_Down
						APOD	1.94943	9.44273	7.2478	8.78121e-11	1.96821e-09	DEGs_Up
						MFAP5	1.64578	8.02545	7.23717	9.24591e-11	2.06553e-09	DEGs_Up
						ADH1B	2.26685	8.38893	7.22416	9.84768e-11	2.18554e-09	DEGs_Up
						GCNT3	-2.11422	8.89967	-7.20085	1.10245e-10	2.40467e-09	DEGs_Down
						EPB41L4B	-1.68413	8.22592	-7.16748	1.29562e-10	2.76949e-09	DEGs_Down
						NRK	1.97632	4.6172	7.0927	1.85881e-10	3.80513e-09	DEGs_Up
						SIX2	1.57905	5.91635	6.93162	4.02928e-10	7.64697e-09	DEGs_Up
						THBS2	1.8071	8.67375	6.89608	4.77569e-10	8.87282e-09	DEGs_Up
						C4orf19	-1.57724	7.01377	-6.87057	5.3942e-10	9.85072e-09	DEGs_Down
						SMYD1	1.60217	4.48235	6.86862	5.44483e-10	9.89867e-09	DEGs_Up
						HPGD	-2.09041	7.85786	-6.85999	5.6736e-10	1.02412e-08	DEGs_Down
						VILL	-1.53979	7.76419	-6.84047	6.22704e-10	1.10403e-08	DEGs_Down
						FNDC1	2.31237	6.10511	6.82975	6.55311e-10	1.15516e-08	DEGs_Up
						ASB5	1.77645	3.88848	6.77482	8.50988e-10	1.46823e-08	DEGs_Up
						RHPN2	-1.61261	8.47611	-6.75843	9.19866e-10	1.57901e-08	DEGs_Down
						GBA3	-1.67204	4.1462	-6.73378	1.03396e-09	1.75118e-08	DEGs_Down
						ETNK1	-1.51487	8.19806	-6.7291	1.05713e-09	1.78446e-08	DEGs_Down
						KRT19	-1.99007	10.7531	-6.69398	1.24837e-09	2.06776e-08	DEGs_Down
						GPA33	-1.88645	6.58234	-6.62406	1.73682e-09	2.77837e-08	DEGs_Down
						STYK1	-1.54976	4.9233	-6.60056	1.94005e-09	3.06828e-08	DEGs_Down
						ATP10B	-1.79132	7.70415	-6.57947	2.14242e-09	3.33636e-08	DEGs_Down
						CCL19	1.69443	8.34463	6.54947	2.46681e-09	3.76361e-08	DEGs_Up
						SLC44A4	-1.64115	7.46261	-6.52442	2.77436e-09	4.16708e-08	DEGs_Down
						FAP	1.54717	7.45668	6.47272	3.53401e-09	5.19661e-08	DEGs_Up
						CCL20	-2.45639	7.34942	-6.43586	4.19781e-09	6.07158e-08	DEGs_Down
						DPT	1.65934	7.01441	6.39191	5.15143e-09	7.30517e-08	DEGs_Up
						MUC13	-1.73768	7.85817	-6.31336	7.41743e-09	1.01705e-07	DEGs_Down
						VNN1	-1.52658	5.83843	-6.3111	7.49568e-09	1.0264e-07	DEGs_Down
						CFD	1.50612	8.98134	6.30995	7.53571e-09	1.03118e-07	DEGs_Up
						RBP2	-1.9578	4.6623	-6.2831	8.53211e-09	1.15277e-07	DEGs_Down
						TTC39A	-1.67521	6.5705	-6.2824	8.55977e-09	1.15541e-07	DEGs_Down
						BAMBI	-1.50884	6.29381	-6.27018	9.05679e-09	1.21477e-07	DEGs_Down
						TAC1	1.58478	3.93406	6.20695	1.21205e-08	1.57071e-07	DEGs_Up
						PPP1R1A	1.56031	5.61299	6.12731	1.74654e-08	2.16526e-07	DEGs_Up
						TSPAN1	-1.75461	9.48857	-6.09996	1.97914e-08	2.43726e-07	DEGs_Down
						FAM3B	-2.43786	8.05625	-5.98317	3.36657e-08	3.91776e-07	DEGs_Down
						CYP2C18	-2.11484	7.19776	-5.97056	3.5644e-08	4.12199e-07	DEGs_Down
						PDZK1	-1.6534	4.48862	-5.94313	4.03494e-08	4.60064e-07	DEGs_Down
						RNF128	-1.7317	8.21812	-5.87983	5.3669e-08	5.91991e-07	DEGs_Down
						HSD17B2	-2.12702	8.06227	-5.8692	5.62954e-08	6.16259e-07	DEGs_Down
						LCN2	-2.39754	10.1847	-5.81952	7.03403e-08	7.50097e-07	DEGs_Down
						PLS1	-1.60551	9.19816	-5.78667	8.14656e-08	8.55389e-07	DEGs_Down
						SLC6A14	-2.40705	6.03159	-5.76982	8.78235e-08	9.14581e-07	DEGs_Down
						CDH17	-2.3448	8.50523	-5.74454	9.82918e-08	1.01423e-06	DEGs_Down
						DUOX2	-2.07925	6.61953	-5.67454	1.34091e-07	1.34071e-06	DEGs_Down
						PI3	-2.14848	7.53259	-5.50789	2.78866e-07	2.54057e-06	DEGs_Down
						GPR128	-1.67031	4.78337	-5.48751	3.04764e-07	2.73964e-06	DEGs_Down
						MEP1A	-2.40285	6.14456	-5.47337	3.2411e-07	2.88798e-06	DEGs_Down
						DDC	-1.65783	7.97792	-5.45827	3.46094e-07	3.06103e-06	DEGs_Down
						SLC28A2	-2.13153	6.42562	-5.32959	6.03283e-07	5.02497e-06	DEGs_Down
						RASSF6	-1.63465	7.17869	-5.28708	7.23803e-07	5.91956e-06	DEGs_Down
						PKIB	-1.53533	6.47708	-5.27725	7.54855e-07	6.15616e-06	DEGs_Down
						PRAP1	-1.50799	5.76624	-5.24149	8.79182e-07	7.05249e-06	DEGs_Down
						MAP7D2	-1.54026	5.00616	-5.22707	9.34786e-07	7.43836e-06	DEGs_Down
						GSTA1	-1.8226	8.33673	-5.21253	9.94373e-07	7.86934e-06	DEGs_Down
						CAPN8	-1.77987	8.16361	-5.16765	1.20252e-06	9.31331e-06	DEGs_Down
						LGALS4	-1.63608	11.122	-5.14161	1.34219e-06	1.02583e-05	DEGs_Down
						TOX3	-1.5713	7.78262	-5.1191	1.47561e-06	1.11808e-05	DEGs_Down
						C15orf48	-1.67053	9.25942	-5.09256	1.64957e-06	1.23381e-05	DEGs_Down
						CEACAM5	-2.3155	10.35	-5.05087	1.96394e-06	1.44186e-05	DEGs_Down
						UGT2B15	-1.6499	6.55584	-5.02947	2.14735e-06	1.56183e-05	DEGs_Down
						APOB	-1.75383	4.81521	-5.01581	2.27293e-06	1.64609e-05	DEGs_Down
						UPK1B	-1.6826	5.8074	-4.99336	2.49515e-06	1.78916e-05	DEGs_Down
						PLAC8	-1.60606	9.55741	-4.97975	2.64006e-06	1.87913e-05	DEGs_Down
						MMP12	-2.02927	7.98229	-4.97593	2.68224e-06	1.90715e-05	DEGs_Down
						FGB	-1.79531	4.10824	-4.9574	2.89597e-06	2.0448e-05	DEGs_Down
						ABP1	-1.56528	8.46728	-4.9112	3.50361e-06	2.41999e-05	DEGs_Down
						CYP3A5	-1.64955	8.55159	-4.84997	4.50319e-06	3.02401e-05	DEGs_Down
						S100P	-1.57024	11.3732	-4.81015	5.29651e-06	3.49322e-05	DEGs_Down
						FLJ22763	-1.61442	3.6556	-4.77293	6.16008e-06	4.0056e-05	DEGs_Down
						PRSS2	-1.54911	8.06271	-4.74839	6.80241e-06	4.36671e-05	DEGs_Down
						IL1R2	-1.55688	7.72385	-4.71543	7.76841e-06	4.90069e-05	DEGs_Down
						SLC3A1	-1.68931	6.68317	-4.7005	8.24878e-06	5.17159e-05	DEGs_Down
						CLRN3	-1.66862	7.69523	-4.64982	1.01034e-05	6.21539e-05	DEGs_Down
						DMBT1	-1.74029	9.02191	-4.64409	1.03369e-05	6.33981e-05	DEGs_Down
						ARL14	-1.64526	8.06585	-4.64246	1.04041e-05	6.37721e-05	DEGs_Down
						AADAC	-1.6138	7.38248	-4.60242	1.21992e-05	7.34666e-05	DEGs_Down
						MUC17	-1.91431	6.91791	-4.55442	1.47489e-05	8.69643e-05	DEGs_Down
						TM4SF20	-1.93156	6.67896	-4.51477	1.72375e-05	9.96135e-05	DEGs_Down
						SLC26A3	-2.24484	4.77854	-4.48445	1.94094e-05	0.000110902	DEGs_Down
						SPINK1	-1.7834	11.3713	-4.43098	2.38999e-05	0.000133812	DEGs_Down
						SULT1C2	-1.79637	8.7718	-4.33609	3.44523e-05	0.000185823	DEGs_Down
						SI	-2.44337	5.50283	-4.28748	4.14742e-05	0.00021927	DEGs_Down
						SCGB2A1	-1.71032	5.35678	-4.23374	5.08407e-05	0.00026277	DEGs_Down
						VSIG1	-1.77794	6.0501	-4.17504	6.33889e-05	0.000321568	DEGs_Down
						SOSTDC1	-1.67272	6.66557	-4.11531	7.91844e-05	0.000392195	DEGs_Down
						DPCR1	-2.21296	7.25031	-4.10766	8.14632e-05	0.000401815	DEGs_Down
						TFF1	-2.13039	11.2439	-4.08546	8.8433e-05	0.000432412	DEGs_Down
						PCK1	-1.65081	5.89909	-4.08183	8.96257e-05	0.000437402	DEGs_Down
						CEACAM6	-1.97447	9.95814	-4.0745	9.20835e-05	0.00044789	DEGs_Down
						TM4SF4	-1.67262	6.86607	-4.05859	9.76371e-05	0.000470172	DEGs_Down
						KRT20	-2.3845	7.57596	-4.03476	0.000106561	0.000508085	DEGs_Down
						H19	1.64235	8.1332	3.9092	0.000168033	0.000760305	DEGs_Up
						TMPRSS15	-1.53676	3.57374	-3.67955	0.000377326	0.00155802	DEGs_Down
						AKR1B10	-2.09599	9.35	-3.67518	0.00038307	0.00157981	DEGs_Down
						TFF2	-2.15321	10.358	-3.66665	0.000394497	0.00162134	DEGs_Down
						CA2	-1.68186	10.3078	-3.66577	0.000395697	0.00162562	DEGs_Down
						TCN1	-1.78644	8.09889	-3.64492	0.000425111	0.00173487	DEGs_Down
						PSCA	-1.83353	7.24408	-3.4913	0.000714961	0.00274456	DEGs_Down
						MUC5AC	-1.6584	8.79154	-3.37779	0.00103978	0.00381065	DEGs_Down
						GKN2	-2.53493	8.50925	-3.29743	0.00134867	0.004788	DEGs_Down
						C20orf114	-1.68009	8.14465	-3.18609	0.00192028	0.00651112	DEGs_Down
						GKN1	-2.6803	8.64264	-3.09994	0.0025098	0.00824167	DEGs_Down
						MSMB	-1.94813	6.52517	-3.03673	0.00304481	0.00977254	DEGs_Down

## Sheet: Table S5
Table S5: GO and KEGG pathway enrichment analyses
GO-Biological process enrichment analyses of DEGs_Up
ID	Description	GeneRatio	BgRatio	pvalue	p.adjust	qvalue	geneID	Count
GO:0006936	muscle contraction	28/217	363/18670	2.16505e-15	3.52856e-12	2.71481e-12	ACTA2/ACTG2/ANK2/CALD1/CASQ2/CHRNA3/CNN1/CRYAB/CCN2/DES/DMD/EDNRA/FLNA/FXYD1/GUCY1A1/HSPB6/KCNJ8/LMOD1/MYH11/MYL9/MYLK/MYOCD/PLN/SMPX/SYNM/TACR2/TPM2/VCL	28
GO:0030198	extracellular matrix organization	28/217	368/18670	3.06655e-15	3.52856e-12	2.71481e-12	AEBP1/BGN/CCDC80/COL14A1/COL15A1/COL6A1/COL6A2/CCN2/CCN1/DDR2/DPT/ELN/EMILIN1/FAP/FBN1/FN1/GPM6B/GREM1/ITGA5/ITGA7/JAM2/JAM3/MFAP4/MFAP5/MYH11/SFRP2/SMOC2/TNC	28
GO:0043062	extracellular structure organization	28/217	369/18670	3.28544e-15	3.52856e-12	2.71481e-12	AEBP1/BGN/CCDC80/COL14A1/COL15A1/COL6A1/COL6A2/CCN2/CCN1/DDR2/DPT/ELN/EMILIN1/FAP/FBN1/FN1/GPM6B/GREM1/ITGA5/ITGA7/JAM2/JAM3/MFAP4/MFAP5/MYH11/SFRP2/SMOC2/TNC	28
GO:0003012	muscle system process	30/217	472/18670	3.56924e-14	2.87502e-11	2.21199e-11	ACTA2/ACTG2/ANK2/CALD1/CASQ2/CHRNA3/CNN1/CRYAB/CCN2/DES/DMD/EDNRA/FBXO32/FLNA/FXYD1/GUCY1A1/HSPB6/IGF1/KCNJ8/LMOD1/MYH11/MYL9/MYLK/MYOCD/PLN/SMPX/SYNM/TACR2/TPM2/VCL	30
GO:0090287	regulation of cellular response to growth factor stimulus	20/217	292/18670	2.25096e-10	1.45052e-07	1.116e-07	ASPN/CD109/CHRDL1/CCN1/EMILIN1/FBN1/GREM1/GREM2/ITGA5/MYOCD/PRKCB/RBPMS2/SFRP1/SFRP2/SFRP4/SLIT2/SMOC2/TGFB1I1/ZEB1/ZNF423	20
GO:0051216	cartilage development	16/217	209/18670	3.1069e-09	1.57614e-06	1.21266e-06	CHRDL2/COL14A1/COL21A1/COL6A1/COL6A2/CCN2/CCN1/EFEMP1/FRZB/GREM1/MGP/PRRX1/SFRP2/SIX2/ZBTB16/ZEB1	16
GO:0090092	regulation of transmembrane receptor protein serine/threonine kinase signaling pathway	17/217	241/18670	3.42427e-09	1.57614e-06	1.21266e-06	ASPN/CD109/CHRDL1/CILP/CCN1/EMILIN1/FBN1/GREM1/GREM2/MYOCD/RBPMS2/SFRP1/SFRP2/SFRP4/TGFB1I1/ZEB1/ZNF423	17
GO:0007178	transmembrane receptor protein serine/threonine kinase signaling pathway	20/217	349/18670	4.97989e-09	2.00565e-06	1.54311e-06	ASPN/CD109/CHRDL1/CILP/CCN1/EMILIN1/FBN1/FERMT2/GREM1/GREM2/MYOCD/RBPMS2/RGMA/SFRP1/SFRP2/SFRP4/TGFB1I1/TMEM100/ZEB1/ZNF423	20
GO:0061448	connective tissue development	17/217	273/18670	2.20359e-08	7.88884e-06	6.06952e-06	ACTA2/CHRDL2/COL14A1/COL21A1/COL6A1/COL6A2/CCN2/CCN1/EFEMP1/FRZB/GREM1/MGP/PRRX1/SFRP2/SIX2/ZBTB16/ZEB1	17
GO:0090101	negative regulation of transmembrane receptor protein serine/threonine kinase signaling pathway	12/217	126/18670	2.72854e-08	8.79136e-06	6.76391e-06	ASPN/CD109/CHRDL1/CILP/EMILIN1/FBN1/GREM1/GREM2/RBPMS2/SFRP1/SFRP2/TGFB1I1	12
GO:0031589	cell-substrate adhesion	19/217	354/18670	3.50538e-08	1.02676e-05	7.89969e-06	APOD/CCDC80/CCN2/CCN1/DDR2/EMILIN1/EPHA3/FERMT2/FLNA/FN1/GPM6B/ITGA5/ITGA7/JAM3/LIMS2/SFRP1/SMOC2/SPOCK1/VCL	19
GO:0001503	ossification	20/217	398/18670	4.48309e-08	1.20371e-05	9.26113e-06	ASPN/CHRDL1/CHRDL2/COL6A1/CCN2/CCN1/DDR2/GPM6B/GREM1/IGF1/MGP/MN1/OMD/PENK/SFRP1/SFRP2/SIX2/TAC1/TNC/ZBTB16	20
GO:0030510	regulation of BMP signaling pathway	10/217	91/18670	1.03467e-07	2.42877e-05	1.86865e-05	CHRDL1/CCN1/FBN1/GREM1/GREM2/RBPMS2/SFRP1/SFRP2/SFRP4/ZNF423	10
GO:0006937	regulation of muscle contraction	13/217	171/18670	1.05533e-07	2.42877e-05	1.86865e-05	ANK2/CASQ2/CHRNA3/CNN1/CCN2/DMD/FLNA/GUCY1A1/HSPB6/MYL9/MYOCD/PLN/TACR2	13
GO:0060485	mesenchyme development	16/217	279/18670	1.7968e-07	3.85953e-05	2.96945e-05	ACTA2/ACTG2/BNC2/DACT3/EDNRA/EPHA3/FN1/FRZB/GREM1/MEOX1/SFRP1/SFRP2/SIX2/TGFB1I1/TMEM100/ZFPM2	16
GO:0010810	regulation of cell-substrate adhesion	14/217	215/18670	2.3194e-07	4.6707e-05	3.59355e-05	APOD/CCDC80/CCN1/DDR2/EMILIN1/EPHA3/FLNA/FN1/GPM6B/ITGA5/LIMS2/SFRP1/SMOC2/SPOCK1	14
GO:0030509	BMP signaling pathway	12/217	157/18670	3.11095e-07	5.89617e-05	4.5364e-05	CHRDL1/CCN1/FBN1/GREM1/GREM2/RBPMS2/RGMA/SFRP1/SFRP2/SFRP4/TMEM100/ZNF423	12
GO:0090257	regulation of muscle system process	15/217	259/18670	3.8793e-07	6.94394e-05	5.34254e-05	ANK2/CASQ2/CHRNA3/CNN1/CCN2/DMD/FBXO32/FLNA/GUCY1A1/HSPB6/IGF1/MYL9/MYOCD/PLN/TACR2	15
GO:0090288	negative regulation of cellular response to growth factor stimulus	12/217	166/18670	5.67617e-07	9.62559e-05	7.40575e-05	ASPN/CD109/CHRDL1/EMILIN1/FBN1/GREM1/GREM2/RBPMS2/SFRP1/SFRP2/SLIT2/TGFB1I1	12
GO:0042692	muscle cell differentiation	18/217	385/18670	6.2583e-07	0.000100821	7.757e-05	ANK2/BOC/CASQ2/CFL2/CSRP1/DMD/FLNC/GREM1/IGF1/LDB3/LMOD1/MYH11/MYOCD/PLEKHO1/POPDC2/RBPMS2/SMYD1/ZEB1	18
GO:0071772	response to BMP	12/217	170/18670	7.32398e-07	0.000107263	8.25262e-05	CHRDL1/CCN1/FBN1/GREM1/GREM2/RBPMS2/RGMA/SFRP1/SFRP2/SFRP4/TMEM100/ZNF423	12
GO:0071773	cellular response to BMP stimulus	12/217	170/18670	7.32398e-07	0.000107263	8.25262e-05	CHRDL1/CCN1/FBN1/GREM1/GREM2/RBPMS2/RGMA/SFRP1/SFRP2/SFRP4/TMEM100/ZNF423	12
GO:0048705	skeletal system morphogenesis	14/217	239/18670	8.35029e-07	0.000116977	8.99997e-05	COL14A1/COL21A1/COL6A1/COL6A2/CCN2/GREM1/MGP/PRRX1/RAB23/SFRP1/SFRP2/SFRP4/SIX2/ZEB1	14
GO:0016049	cell growth	20/217	484/18670	1.0176e-06	0.000136613	0.000105108	AGTR1/CRYAB/CXCL12/DACT3/DCLK1/FHL1/FN1/FRZB/IGF1/IGFBP4/MAP1B/MYOCD/NDN/RERG/SFRP1/SFRP2/SLIT2/SLIT3/SPOCK1/VCL	20
GO:0007517	muscle organ development	18/217	410/18670	1.54226e-06	0.000198767	0.000152927	ASB2/CFL2/CRYAB/DMD/ELN/FHL1/GREM1/HLF/IGF1/ITGA7/MEOX2/MYLK/MYOCD/POPDC2/SMYD1/SVIL/TAGLN/ZFPM2	18
GO:0002062	chondrocyte differentiation	10/217	123/18670	1.74851e-06	0.000216681	0.00016671	COL14A1/COL21A1/COL6A1/COL6A2/CCN2/EFEMP1/GREM1/SFRP2/SIX2/ZBTB16	10
GO:0030514	negative regulation of BMP signaling pathway	7/217	52/18670	2.23238e-06	0.000266397	0.000204961	CHRDL1/FBN1/GREM1/GREM2/RBPMS2/SFRP1/SFRP2	7
GO:0030199	collagen fibril organization	7/217	54/18670	2.89757e-06	0.000333428	0.000256533	AEBP1/COL14A1/DDR2/DPT/EMILIN1/GREM1/SFRP2	7
GO:0032970	regulation of actin filament-based process	17/217	388/18670	3.12308e-06	0.000346985	0.000266964	ANK2/CDC42EP3/CFL2/CCN2/CXCL12/ELN/EPHA3/FLNA/GPM6B/JAM3/LMOD1/PLN/RHOJ/SFRP1/SLIT2/SYNPO2/TAC1	17
GO:0030278	regulation of ossification	12/217	203/18670	4.70245e-06	0.000505043	0.000388571	CCN1/DDR2/GPM6B/GREM1/IGF1/MGP/OMD/SFRP1/SFRP2/SIX2/TAC1/ZBTB16	12
GO:0006939	smooth muscle contraction	9/217	110/18670	5.51544e-06	0.00057325	0.000441048	ACTA2/CHRNA3/CNN1/EDNRA/GUCY1A1/MYH11/MYLK/MYOCD/TACR2	9
GO:0001558	regulation of cell growth	17/217	416/18670	7.85747e-06	0.000791149	0.000608696	AGTR1/CRYAB/CXCL12/DACT3/FHL1/FN1/FRZB/IGF1/IGFBP4/MAP1B/MYOCD/RERG/SFRP1/SFRP2/SLIT2/SLIT3/SPOCK1	17
GO:0051146	striated muscle cell differentiation	14/217	293/18670	8.96821e-06	0.000875623	0.000673688	CASQ2/CFL2/CSRP1/DMD/FLNC/GREM1/IGF1/LDB3/LMOD1/MYH11/MYOCD/PLEKHO1/POPDC2/SMYD1	14
GO:1901342	regulation of vasculature development	17/217	422/18670	9.47216e-06	0.000897626	0.000690617	AGTR1/AQP1/EMILIN1/HSPB6/ITGA5/MEOX2/MYOCD/PRKCB/PTGIS/RHOJ/SERPINF1/SFRP1/SFRP2/SMOC2/THBS2/THBS4/TMEM100	17
GO:0003416	endochondral bone growth	6/217	44/18670	1.1233e-05	0.00103408	0.000795602	BNC2/COL14A1/COL21A1/COL6A1/COL6A2/DDR2	6
GO:0010811	positive regulation of cell-substrate adhesion	9/217	121/18670	1.2019e-05	0.00107339	0.000825849	CCDC80/CCN1/EMILIN1/FLNA/FN1/ITGA5/LIMS2/SFRP1/SMOC2	9
GO:0032956	regulation of actin cytoskeleton organization	15/217	343/18670	1.23264e-05	0.00107339	0.000825849	CDC42EP3/CFL2/CCN2/CXCL12/ELN/EPHA3/FLNA/GPM6B/JAM3/LMOD1/RHOJ/SFRP1/SLIT2/SYNPO2/TAC1	15
GO:0007160	cell-matrix adhesion	12/217	225/18670	1.33632e-05	0.00113305	0.000871752	APOD/CCN2/DDR2/EMILIN1/EPHA3/FERMT2/FN1/GPM6B/ITGA7/JAM3/SFRP1/VCL	12
GO:0098868	bone growth	6/217	47/18670	1.65978e-05	0.00137124	0.001055	BNC2/COL14A1/COL21A1/COL6A1/COL6A2/DDR2	6
GO:1902903	regulation of supramolecular fiber organization	15/217	353/18670	1.72823e-05	0.00139209	0.00107105	AEBP1/CDC42EP3/CFL2/CRYAB/CCN2/CXCL12/ELN/EMILIN1/FLNA/LMOD1/MAP1B/SFRP1/SLIT2/SYNPO2/TAC1	15
GO:0007015	actin filament organization	16/217	400/18670	1.90239e-05	0.001495	0.00115023	CAP2/CDC42EP3/CFL2/CCN2/CXCL12/DPYSL3/ELN/FLNA/LMOD1/PDLIM3/RHOJ/SFRP1/SLIT2/SYNPO2/TAC1/TPM2	16
GO:0061035	regulation of cartilage development	7/217	72/18670	2.01936e-05	0.00154914	0.00119188	CCN2/CCN1/EFEMP1/FRZB/GREM1/SIX2/ZBTB16	7
GO:0002686	negative regulation of leukocyte migration	6/217	49/18670	2.12018e-05	0.00158865	0.00122228	APOD/CXCL12/EMILIN1/GREM1/IL33/SLIT2	6
GO:0031032	actomyosin structure organization	11/217	199/18670	2.20642e-05	0.0016157	0.00124309	CASQ2/CFL2/CNN1/CSRP1/CCN2/ELN/LDB3/LMOD1/MYH11/SFRP1/TAC1	11
GO:0060537	muscle tissue development	16/217	408/18670	2.42126e-05	0.00173362	0.00133382	ASB2/CFL2/CSRP1/ELN/GREM1/HLF/IGF1/MEOX2/MYH11/MYLK/MYOCD/PLN/POPDC2/SMYD1/SVIL/ZFPM2	16
GO:0007229	integrin-mediated signaling pathway	8/217	103/18670	2.70087e-05	0.00187993	0.00144638	ADAMTS1/CCN2/FERMT2/FLNA/ITGA5/ITGA7/LIMS2/PLP1	8
GO:0060047	heart contraction	13/217	282/18670	2.74229e-05	0.00187993	0.00144638	ANK2/CASQ2/CCN2/DES/DMD/FLNA/FXYD1/FXYD6/HSPB7/KCNJ8/PLN/POPDC2/TAC1	13
GO:0032222	regulation of synaptic transmission, cholinergic	3/217	6/18670	3.01838e-05	0.00198474	0.00152702	CHRNA3/TAC1/TACR2	3
GO:2000051	negative regulation of non-canonical Wnt signaling pathway	3/217	6/18670	3.01838e-05	0.00198474	0.00152702	SFRP1/SFRP2/SFRP4	3
GO:0030336	negative regulation of cell migration	14/217	334/18670	3.84274e-05	0.00243818	0.00187589	APOD/CXCL12/DPYSL3/EMILIN1/GREM1/IL33/MEOX2/MYOCD/PODN/SERPINF1/SFRP1/SFRP2/SLIT2/VCL	14
GO:0008016	regulation of heart contraction	12/217	251/18670	3.93486e-05	0.00243818	0.00187589	ANK2/CASQ2/CCN2/DES/DMD/FLNA/FXYD1/FXYD6/HSPB7/PLN/POPDC2/TAC1	12
GO:0003015	heart process	13/217	292/18670	3.93499e-05	0.00243818	0.00187589	ANK2/CASQ2/CCN2/DES/DMD/FLNA/FXYD1/FXYD6/HSPB7/KCNJ8/PLN/POPDC2/TAC1	13
GO:0045765	regulation of angiogenesis	15/217	383/18670	4.43041e-05	0.00269335	0.00207222	AGTR1/AQP1/EMILIN1/HSPB6/ITGA5/MEOX2/PRKCB/PTGIS/RHOJ/SERPINF1/SFRP1/SFRP2/SMOC2/THBS2/THBS4	15
GO:1903522	regulation of blood circulation	13/217	297/18670	4.68535e-05	0.00270187	0.00207877	AGTR1/ANK2/CASQ2/CCN2/DES/DMD/FLNA/FXYD1/FXYD6/HSPB7/PLN/POPDC2/TAC1	13
GO:0003414	chondrocyte morphogenesis involved in endochondral bone morphogenesis	4/217	18/18670	4.77985e-05	0.00270187	0.00207877	COL14A1/COL21A1/COL6A1/COL6A2	4
GO:0003429	growth plate cartilage chondrocyte morphogenesis	4/217	18/18670	4.77985e-05	0.00270187	0.00207877	COL14A1/COL21A1/COL6A1/COL6A2	4
GO:0090171	chondrocyte morphogenesis	4/217	18/18670	4.77985e-05	0.00270187	0.00207877	COL14A1/COL21A1/COL6A1/COL6A2	4
GO:0060348	bone development	11/217	217/18670	4.88302e-05	0.0027126	0.00208702	COL14A1/COL21A1/COL6A1/COL6A2/FBN1/GREM1/IGF1/LRRC17/RAB23/SFRP2/SFRP4	11
GO:0048762	mesenchymal cell differentiation	11/217	220/18670	5.52937e-05	0.00301024	0.00231602	DACT3/EDNRA/EPHA3/FN1/FRZB/GREM1/SFRP1/SFRP2/SIX2/TGFB1I1/TMEM100	11
GO:0030282	bone mineralization	8/217	114/18670	5.60566e-05	0.00301024	0.00231602	ASPN/CCN1/DDR2/GPM6B/GREM1/IGF1/MGP/OMD	8
GO:0010927	cellular component assembly involved in morphogenesis	8/217	115/18670	5.96537e-05	0.00311779	0.00239877	ANK2/CASQ2/CFL2/CSRP1/LDB3/LMOD1/MYH11/NFASC	8
GO:0003422	growth plate cartilage morphogenesis	4/217	19/18670	5.99948e-05	0.00311779	0.00239877	COL14A1/COL21A1/COL6A1/COL6A2	4
GO:2000146	negative regulation of cell motility	14/217	349/18670	6.17497e-05	0.00312253	0.00240242	APOD/CXCL12/DPYSL3/EMILIN1/GREM1/IL33/MEOX2/MYOCD/PODN/SERPINF1/SFRP1/SFRP2/SLIT2/VCL	14
GO:0031102	neuron projection regeneration	6/217	59/18670	6.20242e-05	0.00312253	0.00240242	APOD/JAM3/MAP1B/PRRX1/RGMA/TNC	6
GO:0055001	muscle cell development	10/217	186/18670	6.59993e-05	0.00327154	0.00251706	ANK2/CASQ2/CFL2/CSRP1/DMD/FLNC/IGF1/LDB3/LMOD1/MYH11	10
GO:1904018	positive regulation of vasculature development	11/217	230/18670	8.24262e-05	0.0040239	0.00309591	AGTR1/AQP1/HSPB6/ITGA5/MYOCD/PRKCB/PTGIS/RHOJ/SFRP2/SMOC2/TMEM100	11
GO:0048675	axon extension	8/217	121/18670	8.55078e-05	0.00406766	0.00312959	CXCL12/DCLK1/FN1/MAP1B/NDN/SLIT2/SLIT3/VCL	8
GO:0045778	positive regulation of ossification	7/217	90/18670	8.58476e-05	0.00406766	0.00312959	CCN1/DDR2/GPM6B/IGF1/SFRP2/TAC1/ZBTB16	7
GO:0034329	cell junction assembly	15/217	409/18670	9.26676e-05	0.00432717	0.00332925	ANK2/APOD/EPHA3/FERMT2/FLNA/FLNC/FN1/GPM6B/ITGA5/LIMS2/MAP1B/NFASC/SFRP1/THBS2/VCL	15
GO:0060560	developmental growth involved in morphogenesis	11/217	235/18670	9.98098e-05	0.0045941	0.00353462	CXCL12/DCLK1/FN1/MAP1B/NDN/SFRP1/SFRP2/SLIT2/SLIT3/TNC/VCL	11
GO:0007519	skeletal muscle tissue development	9/217	160/18670	0.000108507	0.00492407	0.00378849	ASB2/CFL2/ELN/HLF/MEOX2/MYOCD/POPDC2/SMYD1/SVIL	9
GO:0070167	regulation of biomineral tissue development	7/217	94/18670	0.000113095	0.00499169	0.00384051	ASPN/CCN1/DDR2/GPM6B/GREM1/MGP/OMD	7
GO:0110149	regulation of biomineralization	7/217	94/18670	0.000113095	0.00499169	0.00384051	ASPN/CCN1/DDR2/GPM6B/GREM1/MGP/OMD	7
GO:0014012	peripheral nervous system axon regeneration	3/217	9/18670	0.000123537	0.00530715	0.00408322	APOD/MAP1B/TNC	3
GO:0048251	elastic fiber assembly	3/217	9/18670	0.000123537	0.00530715	0.00408322	EMILIN1/MFAP4/MYH11	3
GO:2000050	regulation of non-canonical Wnt signaling pathway	4/217	23/18670	0.000132153	0.0053492	0.00411557	RSPO3/SFRP1/SFRP2/SFRP4	4
GO:0046878	positive regulation of saliva secretion	2/217	2/18670	0.000134477	0.0053492	0.00411557	AQP1/TAC1	2
GO:0099554	trans-synaptic signaling by soluble gas, modulating synaptic transmission	2/217	2/18670	0.000134477	0.0053492	0.00411557	GUCY1A1/GUCY1B1	2
GO:0099555	trans-synaptic signaling by nitric oxide, modulating synaptic transmission	2/217	2/18670	0.000134477	0.0053492	0.00411557	GUCY1A1/GUCY1B1	2
GO:2000040	regulation of planar cell polarity pathway involved in axis elongation	2/217	2/18670	0.000134477	0.0053492	0.00411557	SFRP1/SFRP2	2
GO:2000041	negative regulation of planar cell polarity pathway involved in axis elongation	2/217	2/18670	0.000134477	0.0053492	0.00411557	SFRP1/SFRP2	2
GO:0007044	cell-substrate junction assembly	7/217	97/18670	0.000137831	0.00535049	0.00411657	APOD/EPHA3/FERMT2/FN1/GPM6B/ITGA5/SFRP1	7
GO:0150115	cell-substrate junction organization	7/217	97/18670	0.000137831	0.00535049	0.00411657	APOD/EPHA3/FERMT2/FN1/GPM6B/ITGA5/SFRP1	7
GO:0040013	negative regulation of locomotion	14/217	381/18670	0.00015572	0.00581982	0.00447766	APOD/CXCL12/DPYSL3/EMILIN1/GREM1/IL33/MEOX2/MYOCD/PODN/SERPINF1/SFRP1/SFRP2/SLIT2/VCL	14
GO:0003418	growth plate cartilage chondrocyte differentiation	4/217	24/18670	0.000157146	0.00581982	0.00447766	COL14A1/COL21A1/COL6A1/COL6A2	4
GO:0003433	chondrocyte development involved in endochondral bone morphogenesis	4/217	24/18670	0.000157146	0.00581982	0.00447766	COL14A1/COL21A1/COL6A1/COL6A2	4
GO:0010881	regulation of cardiac muscle contraction by regulation of the release of sequestered calcium ion	4/217	24/18670	0.000157146	0.00581982	0.00447766	ANK2/CASQ2/DMD/PLN	4
GO:0048660	regulation of smooth muscle cell proliferation	9/217	169/18670	0.000164347	0.00594386	0.0045731	ADAMTS1/APOD/CNN1/ELN/IGF1/MYOCD/OGN/RBPMS2/VIP	9
GO:0060538	skeletal muscle organ development	9/217	169/18670	0.000164347	0.00594386	0.0045731	ASB2/CFL2/ELN/HLF/MEOX2/MYOCD/POPDC2/SMYD1/SVIL	9
GO:0071560	cellular response to transforming growth factor beta stimulus	11/217	249/18670	0.00016603	0.00594386	0.0045731	ASPN/CD109/CILP/EMILIN1/FBN1/FERMT2/MYOCD/PENK/SFRP1/TGFB1I1/ZEB1	11
GO:0051271	negative regulation of cellular component movement	14/217	384/18670	0.000168891	0.00597987	0.0046008	APOD/CXCL12/DPYSL3/EMILIN1/GREM1/IL33/MEOX2/MYOCD/PODN/SERPINF1/SFRP1/SFRP2/SLIT2/VCL	14
GO:0003205	cardiac chamber development	9/217	171/18670	0.000179559	0.00622084	0.0047862	ADAMTS1/ANK2/CPE/CCN1/MYOCD/SFRP2/SLIT2/SLIT3/ZFPM2	9
GO:0048659	smooth muscle cell proliferation	9/217	171/18670	0.000179559	0.00622084	0.0047862	ADAMTS1/APOD/CNN1/ELN/IGF1/MYOCD/OGN/RBPMS2/VIP	9
GO:0055002	striated muscle cell development	9/217	173/18670	0.000195926	0.00671567	0.00516691	CASQ2/CFL2/CSRP1/DMD/FLNC/IGF1/LDB3/LMOD1/MYH11	9
GO:0014706	striated muscle tissue development	14/217	390/18670	0.000198149	0.00672037	0.00517053	ASB2/CFL2/ELN/GREM1/HLF/IGF1/MEOX2/MYH11/MYOCD/PLN/POPDC2/SMYD1/SVIL/ZFPM2	14
GO:0071559	response to transforming growth factor beta	11/217	255/18670	0.00020417	0.00680114	0.00523267	ASPN/CD109/CILP/EMILIN1/FBN1/FERMT2/MYOCD/PENK/SFRP1/TGFB1I1/ZEB1	11
GO:0030239	myofibril assembly	6/217	73/18670	0.000204752	0.00680114	0.00523267	CASQ2/CFL2/CSRP1/LDB3/LMOD1/MYH11	6
GO:0002063	chondrocyte development	5/217	48/18670	0.000230951	0.00756356	0.00581927	COL14A1/COL21A1/COL6A1/COL6A2/SFRP2	5
GO:0006941	striated muscle contraction	9/217	177/18670	0.0002324	0.00756356	0.00581927	ANK2/CASQ2/CCN2/DMD/FLNA/KCNJ8/PLN/SMPX/SYNM	9
GO:0110053	regulation of actin filament organization	11/217	261/18670	0.000249489	0.00803854	0.00618471	CDC42EP3/CFL2/CCN2/CXCL12/ELN/FLNA/LMOD1/SFRP1/SLIT2/SYNPO2/TAC1	11
GO:0030500	regulation of bone mineralization	6/217	76/18670	0.00025547	0.00814975	0.00627027	CCN1/DDR2/GPM6B/GREM1/MGP/OMD	6
GO:0071466	cellular response to xenobiotic stimulus	9/217	180/18670	0.000263312	0.00831756	0.00639938	AOC3/AQP1/BCHE/CASQ2/CDO1/FBXO32/FMO2/GHR/SERPINF1	9
GO:0048678	response to axon injury	6/217	77/18670	0.000274407	0.00857794	0.00659971	APOD/DPYSL3/JAM3/MAP1B/RGMA/TNC	6
GO:0045785	positive regulation of cell adhesion	14/217	403/18670	0.00027688	0.00857794	0.00659971	CCDC80/CCL19/CXCL12/CCN1/EMILIN1/FLNA/FN1/IGF1/ITGA5/LIMS2/SFRP1/SFRP2/SMOC2/ZBTB16	14
GO:0003180	aortic valve morphogenesis	4/217	28/18670	0.000291975	0.00895946	0.00689324	ELN/EMILIN1/SLIT2/SLIT3	4
GO:0031103	axon regeneration	5/217	51/18670	0.000308016	0.00936252	0.00720335	APOD/JAM3/MAP1B/RGMA/TNC	5
GO:0042340	keratan sulfate catabolic process	3/217	12/18670	0.000315306	0.00949454	0.00730493	OGN/OMD/PRELP	3
GO:0043687	post-translational protein modification	13/217	361/18670	0.000324406	0.0096259	0.00740599	ASB2/ASB5/CHRDL1/CCN1/FBN1/FBXL22/FBXO32/FN1/IGFBP4/PENK/SPARCL1/TNC/ZBTB16	13
GO:0030308	negative regulation of cell growth	9/217	186/18670	0.000335412	0.0096259	0.00740599	CRYAB/DACT3/FHL1/FRZB/RERG/SFRP1/SFRP2/SLIT2/SLIT3	9
GO:0010882	regulation of cardiac muscle contraction by calcium ion signaling	4/217	29/18670	0.000335625	0.0096259	0.00740599	ANK2/CASQ2/DMD/PLN	4
GO:0060536	cartilage morphogenesis	4/217	29/18670	0.000335625	0.0096259	0.00740599	COL14A1/COL21A1/COL6A1/COL6A2	4
GO:0003179	heart valve morphogenesis	5/217	52/18670	0.000337594	0.0096259	0.00740599	CCN1/ELN/EMILIN1/SLIT2/SLIT3	5
GO:0032330	regulation of chondrocyte differentiation	5/217	52/18670	0.000337594	0.0096259	0.00740599	CCN2/EFEMP1/GREM1/SIX2/ZBTB16	5
GO-Biological process enrichment analyses of DEGs_Down
ID	Description	GeneRatio	BgRatio	pvalue	p.adjust	qvalue	geneID	Count
GO:0007586	digestion	12/96	139/18670	6.56814e-12	1.01346e-08	8.18597e-09	CAPN8/FABP1/GCNT3/GKN1/MUC13/PLS1/PRSS2/PRSS3/SI/TFF1/TFF2/VSIG1	12
GO:0022600	digestive system process	7/96	100/18670	8.25577e-07	0.000636932	0.000514465	FABP1/GCNT3/MUC13/PLS1/TFF1/TFF2/VSIG1	7
GO:0019730	antimicrobial humoral response	7/96	122/18670	3.15167e-06	0.00141709	0.00114462	BPIFB1/DMBT1/FGB/LCN2/PI3/PRSS2/PRSS3	7
GO:0030277	maintenance of gastrointestinal epithelium	4/96	21/18670	3.6736e-06	0.00141709	0.00114462	MUC13/TFF1/TFF2/VSIG1	4
GO:0010669	epithelial structure maintenance	4/96	29/18670	1.41259e-05	0.00435927	0.00352108	MUC13/TFF1/TFF2/VSIG1	4
GO:0071466	cellular response to xenobiotic stimulus	7/96	180/18670	3.98832e-05	0.00997487	0.00805693	AADAC/AOC1/CYP2C18/CYP3A5/GSTA1/PCK1/UGT2B15	7
GO:0006805	xenobiotic metabolic process	6/96	125/18670	4.52522e-05	0.00997487	0.00805693	AADAC/AOC1/CYP2C18/CYP3A5/GSTA1/UGT2B15	6

## Sheet: Table S6
Table S6: The matching rate of the TME subtypes and TME-dependent transcriptomic subtypes
samples	TME subtypes	TME-dependent transcriptomic subtypes		TME subtypes	TME-dependent transcriptomic subtypes	TME subtypes ∩ TME-dependent transcriptomic subtypes / TME subtypes
US.1048253	TME-Stromal	DEG-PoorP		TME-Immune	DEG-GoodP	0.8571
US.1137288	TME-Stromal	DEG-PoorP		TME-Mix	DEG-IntermediateP	0.1818
US.1137292	TME-Stromal	DEG-PoorP		TME-Stromal	DEG-PoorP	0.6842
US.1048258	TME-Stromal	DEG-PoorP		TME-Control	DEG-Control	1
US.1136988	TME-Stromal	DEG-PoorP
US.1137290	TME-Stromal	DEG-PoorP
US.1048290	TME-Stromal	DEG-PoorP
US.1048298	TME-Stromal	DEG-PoorP
US.1136993	TME-Stromal	DEG-PoorP
US.1048320	TME-Stromal	DEG-PoorP
US.1048323	TME-Stromal	DEG-PoorP
US.1137010	TME-Stromal	DEG-PoorP
US.1137294	TME-Stromal	DEG-PoorP
US.1048325	TME-Stromal	DEG-PoorP
US.1137314	TME-Stromal	DEG-IntermediateP
US.1137723	TME-Stromal	DEG-GoodP
US.1137765	TME-Stromal	DEG-PoorP
US.1137286	TME-Stromal	DEG-IntermediateP
US.1137745	TME-Stromal	DEG-IntermediateP
US.1137318	TME-Stromal	DEG-IntermediateP
US.1048254	TME-Stromal	DEG-PoorP
US.1048317	TME-Stromal	DEG-IntermediateP
US.1048259	TME-Stromal	DEG-IntermediateP
US.1048285	TME-Stromal	DEG-IntermediateP
US.1048326	TME-Stromal	DEG-IntermediateP
US.1048246	TME-Stromal	DEG-IntermediateP
US.1048247	TME-Stromal	DEG-IntermediateP
US.1048236	TME-Stromal	DEG-PoorP
US.1137001	TME-Stromal	DEG-PoorP
US.1137072	TME-Stromal	DEG-PoorP
US.1137727	TME-Stromal	DEG-PoorP
US.1137085	TME-Stromal	DEG-PoorP
US.1136981	TME-Stromal	DEG-IntermediateP
US.1137099	TME-Stromal	DEG-PoorP
US.1137316	TME-Stromal	DEG-PoorP
US.1048242	TME-Stromal	DEG-PoorP
US.1137744	TME-Stromal	DEG-PoorP
US.1048276	TME-Stromal	DEG-GoodP
US.1136995	TME-Stromal	DEG-GoodP
US.1047659	TME-Stromal	DEG-PoorP
US.1048269	TME-Stromal	DEG-PoorP
US.1137104	TME-Stromal	DEG-IntermediateP
US.1048237	TME-Stromal	DEG-PoorP
US.1048255	TME-Stromal	DEG-PoorP
US.1048231_2	TME-Stromal	DEG-PoorP
US.1048286	TME-Stromal	DEG-PoorP
US.1137735	TME-Stromal	DEG-PoorP
US.1137753	TME-Stromal	DEG-PoorP
US.1048283	TME-Stromal	DEG-PoorP
US.1048234	TME-Stromal	DEG-PoorP
US.1136983	TME-Stromal	DEG-IntermediateP
US.1137073	TME-Stromal	DEG-IntermediateP
US.1136975	TME-Stromal	DEG-PoorP
US.1048271	TME-Stromal	DEG-PoorP
US.1137100	TME-Stromal	DEG-PoorP
US.1048270	TME-Stromal	DEG-PoorP
US.1137015	TME-Stromal	DEG-IntermediateP
US.1137277	TME-Stromal	DEG-IntermediateP
US.1137111	TME-Stromal	DEG-PoorP
US.1048319	TME-Stromal	DEG-PoorP
US.1048243	TME-Stromal	DEG-PoorP
US.1048279	TME-Stromal	DEG-IntermediateP
US.1137300	TME-Mix	DEG-GoodP
US.1048233	TME-Mix	DEG-GoodP
US.1137283	TME-Mix	DEG-GoodP
US.1137017	TME-Mix	DEG-GoodP
US.1137019	TME-Mix	DEG-GoodP
US.1137091	TME-Mix	DEG-GoodP
US.1137098	TME-Mix	DEG-IntermediateP
US.1137295	TME-Mix	DEG-IntermediateP
US.1137726	TME-Mix	DEG-GoodP
US.1048260	TME-Mix	DEG-GoodP
US.1137310	TME-Mix	DEG-PoorP
US.1137302	TME-Mix	DEG-GoodP
US.1137306	TME-Mix	DEG-GoodP
BH11399.2_NDHZ14_.HG.U133_Plus_2.	TME-Control	DEG-Control
BH11399.2_NZAL26_.HG.U133_Plus_2.	TME-Control	DEG-Control
BH11399.2_NTHQ19_.HG.U133_Plus_2.	TME-Control	DEG-Control
BH11399.2_NXCH16_.HG.U133_Plus_2.	TME-Control	DEG-Control
BH11399.2_NDWC09_.HG.U133_Plus_2.	TME-Control	DEG-Control
BH11399.2_NSXZ17_.HG.U133_Plus_2.	TME-Control	DEG-Control
BH11399.2_NSJB28_.HG.U133_Plus_2.	TME-Control	DEG-Control
BH11399.2_NDLL21_.HG.U133_Plus_2.	TME-Control	DEG-Control
BH11399.2_NHJY25_.HG.U133_Plus_2.	TME-Control	DEG-Control
BH11399.2_NJWM11_.HG.U133_Plus_2.	TME-Control	DEG-Control
BH11399.2_NLW22_.HG.U133_Plus_2.	TME-Control	DEG-Control
BH11399.2_NTPF20_.HG.U133_Plus_2.	TME-Control	DEG-Control
BH11399.2_NGXJ13_.HG.U133_Plus_2.	TME-Control	DEG-Control
BH11399.2_NQLL10_.HG.U133_Plus_2.	TME-Control	DEG-Control
BH11399.2_NCCG23_.HG.U133_Plus_2.	TME-Control	DEG-Control
BH11399.2_NBZX27_.HG.U133_Plus_2.	TME-Control	DEG-Control
BH11399.2_NXHL12_.HG.U133_Plus_2.	TME-Control	DEG-Control
BH11399.2_NXWX08_.HG.U133_Plus_2.	TME-Control	DEG-Control
BH11399.2_NZMY24_.HG.U133_Plus_2.	TME-Control	DEG-Control
BH11399.2_NCHZ18_.HG.U133_Plus_2.	TME-Immune	DEG-Control
BH11399.2_NXP15_.HG.U133_Plus_2.	TME-Immune	DEG-Control
US.1137301	TME-Immune	DEG-GoodP
US.1137728	TME-Immune	DEG-GoodP
US.1137771	TME-Immune	DEG-GoodP
US.1136986	TME-Immune	DEG-GoodP
US.1048244	TME-Immune	DEG-GoodP
US.1137293	TME-Immune	DEG-GoodP
US.1048264	TME-Immune	DEG-GoodP
US.1136987	TME-Immune	DEG-IntermediateP
US.1137733	TME-Immune	DEG-GoodP
US.1137756_2	TME-Immune	DEG-GoodP
US.1137762	TME-Immune	DEG-GoodP
US.1048306	TME-Immune	DEG-GoodP
US.1048256	TME-Immune	DEG-GoodP
US.1137732	TME-Immune	DEG-GoodP
US.1137094	TME-Immune	DEG-GoodP
US.1137758	TME-Immune	DEG-GoodP
US.1048241	TME-Immune	DEG-GoodP
US.1137275	TME-Immune	DEG-GoodP
US.1048328	TME-Immune	DEG-GoodP
US.1048232	TME-Immune	DEG-GoodP
US.1048238	TME-Immune	DEG-GoodP
US.1137285	TME-Immune	DEG-GoodP
US.1137075	TME-Immune	DEG-GoodP
US.1137082	TME-Immune	DEG-GoodP
US.1137113	TME-Immune	DEG-GoodP
US.1137084	TME-Immune	DEG-GoodP
US.1136980	TME-Immune	DEG-GoodP
US.1137312	TME-Immune	DEG-GoodP
US.1048330	TME-Immune	DEG-GoodP
US.1048235	TME-Immune	DEG-IntermediateP
US.1048281	TME-Immune	DEG-IntermediateP
US.1048277	TME-Immune	DEG-GoodP
US.1048295	TME-Immune	DEG-GoodP
US.1137289	TME-Immune	DEG-GoodP
US.1137118	TME-Immune	DEG-GoodP
US.1137304	TME-Immune	DEG-GoodP

## Sheet: Table S7
Table S7: OS- and DFS-associated DEGs between TME-Stomal and TME-Immune subtypes
genes
ACE2
ACTA2
ADAMTS1
AEBP1
ANK2
AOC3
APOD
BGN
BOC
C14orf132
C17orf73
C1R
C1S
CDC42EP3
CDH17
CDO1
CILP
CLRN3
COL15A1
COX7A1
CPE
CRISPLD1
CRYAB
CTGF
CYR61
DDR2
DES
DMD
DPYSL3
DSC2
EFEMP1
ELN
EMILIN1
FABP1
FAM129A
FBN1
FERMT2
FLNA
GBA3
GEM
GHR
GPA33
GPR133
GXYLT2
HSPB8
IL33
INMT
ITGA7
JAM3
LHFP
LMOD1
LPPR4
LRRC17
MAP1B
MEOX1
MFAP4
MGP
MMP12
MN1
MXRA7
MYO1A
NAP1L3
NDN
NRK
PDGFRL
PDZK1
PI3
PODN
PPP1R14A
PRELP
PRSS3
PRUNE2
PTGIS
PTRF
RBP2
REEP1
S1PR3
SLC27A2
SLC3A1
SLC6A20
SLIT2
SLIT3
SOD3
SYNC
TCEAL7
THBS4
TMEM45B
TMEM47
TPM2
TUBB6
VNN1
ZBTB16
ZCCHC24
ZFPM2

## Sheet: Table S8
Table S8: The genes involved in the GC_Score model
Genes	Full names	Protein function (UniProtKB)	Relation with cell types (Being cell marker)	HR (95%CI)	OS p_value	DFS p_value	Regression coefficient
CTGF	Connective tissue growth factor	Major connective tissue mitoattractant secreted by vascular endothelial cells. Promotes proliferation and differentiation of chondrocytes. Mediates heparin- and divalent cation-dependent cell adhesion in many cell types including fibroblasts, myofibroblasts, endothelial and epithelial cells. Enhances fibroblast growth factor-induced DNA synthesis.	Mesangial cells	2.4	0.0003	0.0003	0.21
EFEMP1	EGF containing fibulin-like extracellular matrix protein 1	Binds EGFR, the EGF receptor, inducing EGFR autophosphorylation and the activation of downstream signaling pathways. May play a role in cell adhesion and migration. May function as a negative regulator of chondrocyte differentiation. In the olfactory epithelium, it may regulate glial cell migration, differentiation and the ability of glial cells to support neuronal neurite outgrowth.	NULL	1.73	0.0006	0.005	0.08
PI3	Peptidase inhibitor 3	Neutrophil and pancreatic elastase-specific inhibitor of skin. It may prevent elastase-mediated tissue proteolysis. Has been shown to inhibit the alpha-4-beta-2/CHRNA2-CHRNB2 nicotinic acetylcholine receptor and to produce a weak inhibition on Kv11.1/KCNH2/ERG1 and on the transient receptor potential cation channel subfamily V member 1	Epithelial cells/ Keratinocytes/ Sebocytes	0.71	0.0002	0.0005	-0.17
SLC3A1	solute carrier family 3 (amino acid transporter heavy chain), member 1	Involved in the high-affinity, sodium-independent transport of cystine and neutral and dibasic amino acids (system B(0,+)-like activity). May function as an activator of SLC7A9 and be involved in the high-affinity reabsorption of cystine in the kidney tubule	NULL	0.67	0.0002	0.0111	-0.16
